# Supplementary material for: Simplifying Wheat Quality Assessment: Using Near-Infrared Spectroscopy and Analysis of Variance Simultaneous Component Analysis to Study Regional and Annual Effects
Source: ACS Meas Sci Au. 2024 Oct 4;4(6):695–701. doi: 10.1021/acsmeasuresciau.4c00044 (PMC11659997; doi:10.1021/acsmeasuresciau.4c00044)
Supplement: Supplementary file 1 — tg4c00044_si_001.xlsx [file tg4c00044_si_001.xlsx]

## Sheet: Sheet1
Harvest year	Location	400	400.5	401	401.5	402	402.5	403	403.5	404	404.5	405	405.5	406	406.5	407	407.5	408	408.5	409	409.5	410	410.5	411	411.5	412	412.5	413	413.5	414	414.5	415	415.5	416	416.5	417	417.5	418	418.5	419	419.5	420	420.5	421	421.5	422	422.5	423	423.5
2020	Flinsbach	0.419693	0.41982	0.419938	0.420045	0.420141	0.420226	0.420298	0.420356	0.420393	0.420409	0.420398	0.420359	0.420287	0.420181	0.420041	0.419866	0.419656	0.419412	0.419135	0.418828	0.41849	0.418121	0.417722	0.417292	0.41683	0.416335	0.415809	0.415248	0.414654	0.414026	0.413369	0.412681	0.411964	0.41122	0.410455	0.409668	0.408858	0.408027	0.407175	0.406303	0.405411	0.404498	0.403563	0.40261	0.401638	0.400651	0.399651	0.39864
2020	Flinsbach	0.460009	0.460231	0.460439	0.460633	0.460814	0.460982	0.461136	0.461274	0.461392	0.461487	0.461555	0.461593	0.461595	0.461562	0.46149	0.46138	0.46123	0.461041	0.460813	0.460549	0.460247	0.459908	0.459533	0.45912	0.458671	0.458182	0.457657	0.457094	0.456492	0.455853	0.45518	0.454471	0.453727	0.45295	0.452147	0.451314	0.450453	0.449566	0.448654	0.447719	0.446762	0.445784	0.444785	0.443768	0.442734	0.441687	0.440628	0.439562
2020	Flinsbach	0.452547	0.45276	0.452962	0.453153	0.453329	0.45349	0.453633	0.453753	0.453844	0.453904	0.453929	0.453918	0.453866	0.453773	0.453641	0.45347	0.453261	0.453016	0.452736	0.452423	0.452075	0.451693	0.451277	0.450824	0.450335	0.449806	0.449241	0.448635	0.447989	0.447304	0.446584	0.445826	0.445033	0.444207	0.443352	0.442469	0.441557	0.440618	0.439652	0.438661	0.437644	0.436602	0.435533	0.434442	0.433328	0.432195	0.431047	0.429887
2020	Flinsbach	0.436137	0.436393	0.43664	0.436876	0.4371	0.437312	0.437509	0.437688	0.437841	0.437966	0.438057	0.438109	0.438119	0.438081	0.437996	0.437864	0.437682	0.437452	0.437177	0.436859	0.436499	0.436101	0.435666	0.435197	0.434695	0.434159	0.433593	0.432995	0.432365	0.431702	0.431011	0.430287	0.429532	0.428745	0.427932	0.427088	0.426216	0.425314	0.424384	0.423427	0.422444	0.421435	0.4204	0.419343	0.418266	0.417172	0.416065	0.414948
2020	Flinsbach	0.440295	0.440412	0.440514	0.440602	0.440675	0.440732	0.440773	0.440795	0.440794	0.440771	0.440721	0.440643	0.440535	0.440395	0.440223	0.44002	0.439785	0.439518	0.43922	0.438892	0.438534	0.438144	0.437726	0.437278	0.4368	0.43629	0.435752	0.435183	0.434584	0.433956	0.433302	0.432622	0.431917	0.431188	0.430442	0.429676	0.428891	0.428088	0.427266	0.426426	0.425567	0.424689	0.423791	0.422875	0.421941	0.420992	0.420032	0.419061
2020	Flinsbach	0.450431	0.450647	0.450854	0.451049	0.451232	0.451399	0.451551	0.451684	0.451791	0.451871	0.451919	0.451935	0.451914	0.451857	0.451762	0.451632	0.451465	0.451264	0.451029	0.450761	0.450461	0.450127	0.44976	0.449359	0.448923	0.448449	0.44794	0.447392	0.446806	0.446182	0.445525	0.444832	0.444107	0.443351	0.442571	0.441766	0.440938	0.440088	0.439218	0.43833	0.437423	0.436497	0.435552	0.434591	0.433614	0.432623	0.431621	0.430611
2020	Flinsbach	0.461146	0.46129	0.461419	0.461534	0.461634	0.461718	0.461788	0.461839	0.461865	0.461866	0.461835	0.461769	0.461665	0.46152	0.461333	0.461106	0.460838	0.460531	0.460188	0.459811	0.459401	0.458958	0.458486	0.457981	0.457446	0.456877	0.456276	0.455642	0.454971	0.454267	0.453531	0.452761	0.451961	0.451131	0.450277	0.449399	0.448497	0.447572	0.446624	0.445656	0.444666	0.443654	0.442619	0.441565	0.440491	0.439401	0.438298	0.437186
2020	Flinsbach	0.424464	0.424623	0.424768	0.424897	0.425011	0.425109	0.42519	0.425252	0.425291	0.425306	0.425294	0.425252	0.425177	0.425067	0.424923	0.424743	0.424527	0.424274	0.423985	0.423661	0.423299	0.422901	0.422468	0.421998	0.421492	0.420948	0.42037	0.419756	0.419106	0.418423	0.41771	0.416966	0.416193	0.415393	0.414573	0.41373	0.412867	0.411984	0.411082	0.410164	0.409229	0.408276	0.407306	0.40632	0.405319	0.404304	0.40328	0.402247
2020	Flinsbach	0.4145	0.414579	0.41465	0.414712	0.414764	0.414805	0.414835	0.414851	0.414846	0.414821	0.41477	0.41469	0.414577	0.41443	0.414248	0.414031	0.413778	0.413493	0.413175	0.41283	0.412457	0.412059	0.411638	0.411195	0.410729	0.41024	0.409731	0.409197	0.408638	0.408054	0.407447	0.406812	0.406152	0.405466	0.404758	0.404028	0.403276	0.402502	0.401708	0.400896	0.400066	0.39922	0.398355	0.397477	0.396586	0.395683	0.394772	0.393855
2020	Flinsbach	0.440275	0.440454	0.440622	0.440779	0.440924	0.441056	0.441176	0.44128	0.441363	0.441425	0.44146	0.441467	0.441442	0.441382	0.441287	0.441157	0.440991	0.44079	0.440554	0.440285	0.439982	0.439646	0.439278	0.438877	0.438443	0.437974	0.437474	0.436939	0.43637	0.435768	0.435136	0.434473	0.433782	0.433063	0.432324	0.431562	0.430779	0.429975	0.429152	0.428311	0.427452	0.426573	0.425675	0.42476	0.423828	0.422882	0.421925	0.420958
2020	Flinsbach	0.382639	0.382678	0.38271	0.382736	0.382754	0.382765	0.382767	0.382757	0.382731	0.382686	0.382618	0.382524	0.3824	0.382245	0.382057	0.381837	0.381585	0.3813	0.380985	0.380643	0.380272	0.379873	0.379451	0.379002	0.37853	0.37803	0.377507	0.376958	0.376381	0.375777	0.375149	0.374493	0.373811	0.373103	0.372375	0.371623	0.37085	0.370055	0.369239	0.368404	0.367549	0.366674	0.365779	0.364865	0.363935	0.362989	0.362032	0.361065
2020	Flinsbach	0.445431	0.445519	0.445599	0.44567	0.445731	0.44578	0.445818	0.445839	0.445839	0.445815	0.445763	0.44568	0.445562	0.445408	0.445217	0.444989	0.444724	0.444423	0.444087	0.44372	0.44332	0.442889	0.442426	0.441932	0.441405	0.440844	0.440249	0.439619	0.438952	0.43825	0.437515	0.436747	0.435948	0.43512	0.434269	0.433396	0.4325	0.431582	0.430644	0.429687	0.42871	0.427713	0.426695	0.425661	0.42461	0.423546	0.422472	0.421391
2020	Flinsbach	0.390272	0.390314	0.390349	0.390377	0.390397	0.390405	0.390401	0.39038	0.390336	0.390266	0.390165	0.390031	0.389859	0.389649	0.3894	0.389115	0.388793	0.388438	0.388051	0.387637	0.387195	0.386727	0.386235	0.385717	0.385174	0.384603	0.384005	0.383378	0.382719	0.382029	0.38131	0.380558	0.379776	0.378965	0.378129	0.377269	0.376384	0.375478	0.37455	0.373603	0.372638	0.371653	0.370649	0.369629	0.368592	0.367542	0.366481	0.365411
2020	Flinsbach	0.423996	0.424118	0.42423	0.424332	0.424423	0.424502	0.424568	0.424616	0.424641	0.42464	0.424609	0.424544	0.424442	0.424301	0.424121	0.423904	0.423648	0.423355	0.423025	0.422662	0.422263	0.421829	0.421361	0.420858	0.420319	0.419743	0.419132	0.418484	0.417799	0.417079	0.416327	0.415543	0.414729	0.413886	0.413023	0.412137	0.41123	0.410303	0.409358	0.408397	0.407418	0.406421	0.405407	0.404375	0.403328	0.402267	0.401195	0.400113
2020	Flinsbach	0.42483	0.425061	0.425281	0.425489	0.425684	0.425863	0.426026	0.426171	0.426291	0.426385	0.42645	0.426483	0.42648	0.426439	0.426361	0.426245	0.426091	0.4259	0.425672	0.42541	0.425112	0.424778	0.42441	0.424006	0.423568	0.423091	0.42258	0.422032	0.421446	0.420824	0.420171	0.419482	0.418762	0.418013	0.417238	0.416439	0.415616	0.41477	0.413903	0.413017	0.412111	0.411185	0.410239	0.409276	0.408295	0.407298	0.40629	0.40527
2020	Bad Wimsbach	0.382037	0.382152	0.382256	0.382348	0.382427	0.38249	0.382537	0.382564	0.382567	0.382545	0.382493	0.382412	0.382297	0.382149	0.381969	0.381757	0.381512	0.381237	0.380931	0.380596	0.38023	0.379835	0.379409	0.378953	0.378467	0.377947	0.377398	0.376817	0.376203	0.375558	0.374885	0.374181	0.373449	0.37269	0.371909	0.371105	0.370278	0.36943	0.36856	0.367672	0.366764	0.365837	0.364892	0.363931	0.362955	0.361967	0.360971	0.359969
2020	Bad Wimsbach	0.446079	0.446286	0.446481	0.446666	0.446838	0.446995	0.447138	0.447262	0.447361	0.447434	0.447476	0.447485	0.447458	0.447393	0.44729	0.447149	0.446969	0.446751	0.446496	0.446206	0.445879	0.445514	0.445115	0.444678	0.444206	0.443694	0.443148	0.442563	0.44194	0.44128	0.440587	0.439859	0.439099	0.43831	0.437496	0.436658	0.435797	0.434914	0.434011	0.43309	0.432149	0.431188	0.430207	0.429209	0.428193	0.427162	0.42612	0.425068
2020	Bad Wimsbach	0.391997	0.392033	0.392061	0.392078	0.392085	0.392081	0.392065	0.392033	0.391983	0.391912	0.391817	0.391695	0.391544	0.391362	0.391149	0.390906	0.390631	0.390328	0.389996	0.389639	0.389254	0.388842	0.388404	0.387938	0.387445	0.38692	0.386367	0.385782	0.385165	0.384516	0.38384	0.383134	0.3824	0.38164	0.38086	0.380059	0.379238	0.378397	0.377538	0.376662	0.375769	0.374858	0.373928	0.372982	0.372021	0.371046	0.370061	0.369069
2020	Bad Wimsbach	0.405761	0.405868	0.405964	0.406048	0.406118	0.406172	0.40621	0.406226	0.406216	0.406178	0.406108	0.406005	0.405866	0.40569	0.405478	0.405232	0.404952	0.40464	0.404296	0.403925	0.403523	0.403092	0.402631	0.40214	0.401618	0.401062	0.400475	0.399853	0.399198	0.398509	0.397791	0.397041	0.396262	0.395455	0.394624	0.393769	0.392891	0.391989	0.391066	0.390122	0.389158	0.388173	0.387167	0.386144	0.385104	0.38405	0.382985	0.381911
2020	Bad Wimsbach	0.42463	0.424627	0.424618	0.424602	0.424577	0.424542	0.424494	0.424431	0.424345	0.424237	0.424102	0.423937	0.42374	0.42351	0.423246	0.42295	0.42262	0.422258	0.421864	0.421443	0.420992	0.420513	0.420008	0.419478	0.418921	0.418337	0.417729	0.417092	0.416427	0.415731	0.415009	0.414256	0.413473	0.41266	0.411823	0.410961	0.410075	0.409165	0.408235	0.407286	0.406321	0.405339	0.404342	0.403333	0.402314	0.401285	0.400252	0.399214
2020	Bad Wimsbach	0.422693	0.422698	0.422699	0.422693	0.422681	0.42266	0.422631	0.422589	0.422531	0.422454	0.422356	0.422234	0.422084	0.421906	0.421699	0.421465	0.421202	0.420913	0.420598	0.420261	0.419901	0.419518	0.419115	0.41869	0.418244	0.417774	0.417284	0.416769	0.416229	0.415664	0.415078	0.414467	0.413832	0.413176	0.412502	0.411809	0.411098	0.410369	0.409624	0.408863	0.408086	0.407293	0.406483	0.405658	0.404821	0.403971	0.403112	0.402247
2020	Bad Wimsbach	0.403965	0.403999	0.404024	0.404039	0.404046	0.404044	0.404032	0.404009	0.403971	0.403916	0.403841	0.403743	0.403619	0.403467	0.403287	0.403078	0.402839	0.402572	0.402276	0.401955	0.401608	0.401236	0.400842	0.400424	0.399984	0.399518	0.399032	0.398521	0.397984	0.397423	0.39684	0.396233	0.395603	0.394952	0.394285	0.393601	0.3929	0.392183	0.391451	0.390705	0.389943	0.389165	0.38837	0.38756	0.386735	0.385897	0.38505	0.384194
2020	Bad Wimsbach	0.431808	0.431875	0.431934	0.431982	0.432019	0.432041	0.432048	0.432035	0.431997	0.431932	0.431837	0.43171	0.431548	0.431351	0.431118	0.430851	0.430549	0.430214	0.429845	0.429447	0.429016	0.428553	0.42806	0.427536	0.426981	0.426394	0.425778	0.425131	0.424453	0.423747	0.423017	0.42226	0.421478	0.420673	0.419849	0.419004	0.418139	0.417252	0.416344	0.415415	0.414466	0.413495	0.412502	0.41149	0.410459	0.409413	0.408354	0.407286
2020	Bad Wimsbach	0.450712	0.450802	0.450887	0.450964	0.451035	0.4511	0.451159	0.451206	0.451238	0.451251	0.45124	0.451202	0.451131	0.451026	0.450886	0.45071	0.450498	0.450251	0.44997	0.449657	0.449313	0.448938	0.448535	0.448103	0.447644	0.447155	0.446641	0.446098	0.445528	0.444931	0.44431	0.443665	0.442996	0.442305	0.441597	0.440871	0.440127	0.439366	0.438589	0.437796	0.436988	0.436163	0.435322	0.434466	0.433598	0.432718	0.43183	0.430937
2020	Bad Wimsbach	0.441162	0.441281	0.441392	0.441492	0.441581	0.441657	0.441719	0.441762	0.441782	0.441775	0.441738	0.441669	0.441564	0.441421	0.441241	0.441024	0.440769	0.440478	0.440152	0.439794	0.439404	0.438983	0.438534	0.438057	0.437552	0.437018	0.436459	0.435871	0.435255	0.434611	0.433942	0.433246	0.432524	0.431778	0.431013	0.430228	0.429422	0.428596	0.427751	0.426886	0.426002	0.425096	0.424169	0.423224	0.422262	0.421284	0.420296	0.419301
2020	Bad Wimsbach	0.439783	0.439821	0.439849	0.439866	0.439873	0.439866	0.439845	0.439808	0.439751	0.439672	0.439569	0.439439	0.439282	0.439094	0.438877	0.438631	0.438355	0.438049	0.437715	0.437353	0.436963	0.436544	0.436099	0.435625	0.435123	0.434592	0.434034	0.433447	0.432833	0.432192	0.431528	0.43084	0.43013	0.429399	0.428654	0.427891	0.427112	0.426317	0.425505	0.424678	0.423834	0.422973	0.422094	0.421199	0.42029	0.419367	0.418435	0.417495
2020	Bad Wimsbach	0.469694	0.469793	0.469884	0.469964	0.470033	0.47009	0.470134	0.470161	0.470167	0.470149	0.470105	0.470031	0.469926	0.469789	0.46962	0.469422	0.469194	0.46894	0.468661	0.468359	0.468034	0.467686	0.467317	0.466925	0.466509	0.466066	0.465597	0.465099	0.46457	0.464012	0.463426	0.46281	0.462167	0.461498	0.46081	0.460102	0.459376	0.458633	0.457875	0.457104	0.456319	0.455521	0.454709	0.453884	0.453047	0.452199	0.451344	0.450481
2020	Bad Wimsbach	0.403658	0.403735	0.403799	0.403849	0.403885	0.403906	0.403912	0.403898	0.403861	0.403799	0.403707	0.403584	0.403426	0.403233	0.403003	0.40274	0.402441	0.40211	0.401747	0.401355	0.400931	0.400477	0.399994	0.39948	0.398934	0.398353	0.397742	0.397095	0.396414	0.395699	0.394955	0.394178	0.393371	0.392536	0.391678	0.390797	0.389894	0.38897	0.388026	0.387064	0.386085	0.385088	0.384073	0.383043	0.381998	0.38094	0.379873	0.378798
2020	Bad Wimsbach	0.415438	0.415513	0.415576	0.415626	0.415663	0.415684	0.41569	0.415677	0.415642	0.415583	0.415497	0.415383	0.415237	0.415058	0.414847	0.414604	0.414327	0.414019	0.41368	0.413312	0.412913	0.412486	0.412031	0.411547	0.411034	0.410491	0.409919	0.409317	0.408684	0.40802	0.407329	0.406609	0.405861	0.405087	0.404293	0.403477	0.40264	0.401784	0.400911	0.400021	0.399116	0.398195	0.397258	0.396308	0.395346	0.394372	0.393391	0.392404
2020	Zinsenhof	0.433002	0.433147	0.433285	0.433414	0.433535	0.433644	0.433742	0.433823	0.433881	0.433915	0.433919	0.433889	0.433822	0.433715	0.433568	0.433379	0.433149	0.432878	0.432567	0.432221	0.431837	0.431419	0.430968	0.430485	0.429972	0.429427	0.428853	0.428248	0.427612	0.426944	0.426248	0.42552	0.424761	0.423972	0.423155	0.422311	0.421438	0.420539	0.419613	0.418665	0.417693	0.416699	0.415683	0.414648	0.413597	0.412532	0.411455	0.410371
2020	Zinsenhof	0.430971	0.431111	0.43124	0.431357	0.431462	0.431551	0.431624	0.431677	0.431706	0.43171	0.431685	0.431628	0.431537	0.43141	0.431247	0.431048	0.430811	0.430537	0.430223	0.429874	0.429485	0.429057	0.428592	0.428088	0.427548	0.426968	0.426354	0.425704	0.42502	0.424302	0.423555	0.422776	0.421967	0.421129	0.420267	0.419377	0.41846	0.417514	0.416541	0.415541	0.414514	0.413459	0.412378	0.411274	0.41015	0.409008	0.407855	0.406692
2020	Zinsenhof	0.441066	0.441165	0.441256	0.441337	0.441406	0.441462	0.441504	0.441527	0.441527	0.441502	0.441448	0.441362	0.441243	0.441088	0.440898	0.440674	0.440415	0.440123	0.439798	0.439442	0.439054	0.438634	0.438182	0.437699	0.437184	0.436634	0.436054	0.435441	0.434796	0.434119	0.433415	0.432682	0.431923	0.431137	0.430332	0.429505	0.428657	0.427788	0.4269	0.425994	0.42507	0.424127	0.423167	0.422191	0.4212	0.420196	0.419182	0.41816
2020	Zinsenhof	0.459959	0.460076	0.460179	0.460266	0.460339	0.460397	0.460441	0.460468	0.460473	0.460456	0.460413	0.46034	0.460234	0.460094	0.459919	0.45971	0.459465	0.459186	0.458872	0.458527	0.458148	0.457736	0.457294	0.456819	0.456315	0.455778	0.455212	0.454616	0.45399	0.453335	0.452654	0.451946	0.451212	0.450452	0.449672	0.448869	0.448043	0.447194	0.446323	0.445432	0.444518	0.443583	0.442627	0.441653	0.440662	0.439658	0.438644	0.437624
2020	Zinsenhof	0.418025	0.418105	0.418172	0.418224	0.418262	0.418283	0.418287	0.418271	0.418229	0.41816	0.418061	0.41793	0.417764	0.417562	0.417324	0.417052	0.416744	0.416403	0.41603	0.415627	0.415193	0.414731	0.41424	0.413722	0.413175	0.4126	0.411998	0.411369	0.410711	0.410027	0.40932	0.408586	0.407829	0.407049	0.406252	0.405435	0.404599	0.403745	0.402872	0.401981	0.401073	0.400145	0.399197	0.398232	0.39725	0.396251	0.395241	0.394221
2020	Zinsenhof	0.4388	0.438914	0.439017	0.439109	0.439189	0.439256	0.43931	0.439347	0.439363	0.439357	0.439323	0.439261	0.439164	0.439032	0.438863	0.438657	0.438411	0.438128	0.437808	0.437453	0.437063	0.436638	0.436181	0.43569	0.435167	0.434609	0.434019	0.433393	0.432731	0.432032	0.431302	0.430537	0.42974	0.428913	0.428062	0.427187	0.426291	0.425374	0.424438	0.423486	0.422518	0.421532	0.420529	0.419511	0.418478	0.417433	0.416378	0.415316
2020	Zinsenhof	0.472388	0.472613	0.472825	0.473022	0.473205	0.473371	0.473522	0.473651	0.473755	0.473832	0.473877	0.473887	0.47386	0.473794	0.473689	0.473546	0.473366	0.47315	0.4729	0.472619	0.472306	0.471961	0.471587	0.471183	0.470748	0.470281	0.469784	0.469255	0.468695	0.468103	0.467485	0.466837	0.466161	0.46546	0.464736	0.46399	0.463222	0.46243	0.461617	0.460784	0.45993	0.459055	0.458159	0.457244	0.456313	0.455367	0.45441	0.453445
2020	Zinsenhof	0.424277	0.424461	0.424632	0.424786	0.424923	0.425041	0.42514	0.425214	0.425261	0.425279	0.425264	0.425214	0.425127	0.425001	0.424837	0.424635	0.424396	0.42412	0.423809	0.423465	0.423088	0.422679	0.422239	0.42177	0.42127	0.42074	0.420182	0.419594	0.418976	0.418328	0.417654	0.416949	0.416216	0.415453	0.414666	0.413853	0.413013	0.412148	0.411259	0.410347	0.409414	0.40846	0.407485	0.406494	0.405488	0.404468	0.403438	0.402402
2020	Zinsenhof	0.421579	0.421659	0.421733	0.421798	0.421854	0.421896	0.421923	0.421931	0.421915	0.421872	0.421799	0.421694	0.421556	0.421383	0.421176	0.420936	0.420664	0.420361	0.420028	0.419668	0.419279	0.418863	0.418422	0.417954	0.417461	0.416942	0.4164	0.415832	0.415239	0.414621	0.413983	0.41332	0.412635	0.411928	0.411202	0.410456	0.409689	0.408902	0.408094	0.407266	0.406418	0.405548	0.404658	0.403749	0.402823	0.401881	0.400929	0.399968
2020	Zinsenhof	0.461581	0.461743	0.46189	0.462022	0.462141	0.462246	0.462339	0.462415	0.462471	0.462505	0.462513	0.462492	0.462438	0.46235	0.462226	0.462066	0.461867	0.461631	0.461356	0.461044	0.460693	0.460303	0.459874	0.459407	0.458902	0.458359	0.45778	0.457167	0.45652	0.455841	0.455136	0.454402	0.453644	0.452862	0.452062	0.451241	0.450401	0.449542	0.448663	0.447767	0.446852	0.445918	0.444965	0.443996	0.443012	0.442015	0.44101	0.439998
2020	Zinsenhof	0.422983	0.42308	0.423167	0.423244	0.423309	0.423359	0.423395	0.423412	0.423406	0.423376	0.423318	0.42323	0.42311	0.422956	0.422768	0.422549	0.422297	0.422015	0.421702	0.421363	0.420996	0.420602	0.420183	0.419738	0.419268	0.418769	0.418245	0.417694	0.417115	0.416509	0.41588	0.415224	0.414544	0.413841	0.413119	0.412378	0.411618	0.410838	0.410039	0.409224	0.40839	0.407538	0.406667	0.40578	0.404876	0.403958	0.403029	0.40209
2020	Zinsenhof	0.45655	0.456703	0.456847	0.45698	0.457101	0.45721	0.457304	0.45738	0.457432	0.457459	0.457454	0.457417	0.457341	0.457227	0.457072	0.456879	0.456646	0.456375	0.456067	0.455726	0.455349	0.45494	0.4545	0.454028	0.453527	0.452994	0.452433	0.451842	0.45122	0.45057	0.449894	0.44919	0.448459	0.447701	0.446922	0.446118	0.445292	0.444441	0.443568	0.442674	0.441759	0.440823	0.439865	0.43889	0.437898	0.436893	0.435877	0.434854
2020	Zinsenhof	0.46147	0.461554	0.461621	0.461672	0.461709	0.461732	0.461743	0.461738	0.461713	0.46167	0.461602	0.461508	0.461384	0.461227	0.461037	0.460813	0.460553	0.460259	0.459929	0.459568	0.459172	0.458745	0.458288	0.457801	0.457285	0.456739	0.456167	0.455567	0.454939	0.454286	0.453609	0.452907	0.452181	0.451433	0.450668	0.449883	0.44908	0.448258	0.447419	0.446563	0.44569	0.444799	0.443889	0.442964	0.442024	0.441069	0.440104	0.43913
2020	Zinsenhof	0.49161	0.491731	0.491834	0.491918	0.491982	0.492027	0.492053	0.492059	0.492039	0.491994	0.49192	0.491816	0.491677	0.491503	0.491291	0.491044	0.490758	0.490436	0.490078	0.489687	0.489262	0.488804	0.488316	0.487797	0.48725	0.486671	0.486063	0.485425	0.484755	0.484054	0.483325	0.482565	0.481775	0.480957	0.480116	0.479251	0.478361	0.47745	0.476516	0.475563	0.47459	0.473597	0.472583	0.471552	0.470504	0.469442	0.46837	0.46729
2020	Zinsenhof	0.445842	0.446019	0.446186	0.44634	0.446482	0.446609	0.446719	0.44681	0.446876	0.446916	0.446925	0.446902	0.446844	0.44675	0.446619	0.446454	0.446251	0.446014	0.44574	0.445434	0.445092	0.444715	0.444305	0.44386	0.443383	0.442871	0.442331	0.441759	0.441157	0.440528	0.439875	0.439196	0.438494	0.437769	0.437026	0.436263	0.435479	0.434675	0.433852	0.433009	0.432146	0.431262	0.430356	0.429432	0.428489	0.427529	0.426557	0.425573
2020	Reichersberg	0.468392	0.468542	0.468682	0.46881	0.468924	0.469022	0.469103	0.469164	0.4692	0.469211	0.469193	0.469145	0.469064	0.46895	0.468804	0.468625	0.468414	0.468173	0.467903	0.467607	0.467284	0.466936	0.466565	0.466171	0.465754	0.465313	0.464848	0.464358	0.46384	0.463293	0.46272	0.462117	0.461484	0.460824	0.46014	0.459433	0.458703	0.457952	0.457183	0.456398	0.455597	0.45478	0.453949	0.453104	0.452247	0.451379	0.450504	0.449621
2020	Reichersberg	0.41005	0.410047	0.410039	0.410024	0.410001	0.409969	0.409928	0.409875	0.409804	0.409714	0.409602	0.409464	0.409297	0.4091	0.408873	0.408617	0.408331	0.408018	0.407678	0.407314	0.406926	0.406515	0.406082	0.405627	0.40515	0.404648	0.404125	0.403577	0.403004	0.402407	0.401788	0.401145	0.400478	0.399789	0.399083	0.398358	0.397614	0.396853	0.396075	0.395282	0.394473	0.393649	0.392808	0.391952	0.391082	0.390198	0.389303	0.3884
2020	Reichersberg	0.418039	0.418098	0.41815	0.418193	0.418226	0.418247	0.418256	0.418248	0.418218	0.418165	0.418082	0.417969	0.41782	0.417635	0.417411	0.417151	0.416853	0.416517	0.416146	0.415742	0.415304	0.414833	0.414333	0.413803	0.413244	0.412656	0.412041	0.411397	0.410725	0.410024	0.409297	0.408542	0.407758	0.406948	0.406115	0.405259	0.40438	0.403479	0.402558	0.40162	0.400664	0.399691	0.3987	0.397694	0.396674	0.395641	0.394599	0.393549
2020	Reichersberg	0.480521	0.480584	0.480634	0.480669	0.480691	0.480697	0.480688	0.48066	0.480608	0.480532	0.480427	0.480293	0.480125	0.479923	0.479689	0.479422	0.479121	0.47879	0.478426	0.478034	0.47761	0.477155	0.47667	0.476153	0.475605	0.475024	0.474411	0.473767	0.473089	0.472379	0.471641	0.470873	0.470077	0.469255	0.468413	0.467549	0.466664	0.465761	0.464839	0.463902	0.462948	0.461976	0.460987	0.459981	0.45896	0.457924	0.456876	0.455818
2020	Reichersberg	0.411991	0.412094	0.412191	0.41228	0.412358	0.412425	0.412478	0.412513	0.412526	0.412515	0.412476	0.412405	0.4123	0.412158	0.411978	0.411761	0.411505	0.411213	0.410885	0.410525	0.410131	0.409706	0.409251	0.408767	0.408256	0.407714	0.407146	0.40655	0.405925	0.405271	0.404593	0.403886	0.403154	0.402395	0.401615	0.400813	0.399988	0.399142	0.398275	0.397389	0.396485	0.395561	0.394618	0.393659	0.392684	0.391695	0.390696	0.389688
2020	Reichersberg	0.441479	0.441595	0.441704	0.441803	0.441892	0.441968	0.442031	0.442076	0.442097	0.442091	0.442054	0.441983	0.441874	0.441725	0.441537	0.441311	0.441046	0.440747	0.440413	0.44005	0.439656	0.439235	0.438789	0.438316	0.437819	0.437295	0.436747	0.436173	0.435571	0.434942	0.434288	0.433607	0.432899	0.432166	0.431413	0.430638	0.429843	0.429027	0.428193	0.427343	0.426476	0.425592	0.424693	0.42378	0.422854	0.421917	0.420971	0.42002
2020	Reichersberg	0.442006	0.4421	0.442186	0.442265	0.442334	0.442392	0.442439	0.44247	0.44248	0.442469	0.442431	0.442364	0.442266	0.442135	0.441971	0.441776	0.441549	0.441292	0.441007	0.440696	0.440359	0.439997	0.43961	0.439198	0.438761	0.438295	0.437804	0.437282	0.43673	0.436147	0.435537	0.434896	0.434227	0.43353	0.43281	0.432069	0.431306	0.430522	0.429721	0.428903	0.428071	0.427223	0.426361	0.425486	0.424601	0.423706	0.422806	0.4219
2020	Reichersberg	0.449876	0.449923	0.449958	0.449982	0.449994	0.449994	0.449983	0.449958	0.449914	0.449852	0.449765	0.449653	0.449509	0.449333	0.449123	0.448879	0.4486	0.448287	0.447941	0.447563	0.447154	0.446713	0.446242	0.44574	0.445207	0.444642	0.444047	0.44342	0.442762	0.442074	0.44136	0.440618	0.439851	0.43906	0.43825	0.437421	0.436572	0.435705	0.434818	0.433915	0.432994	0.432055	0.431097	0.430123	0.429133	0.428129	0.427113	0.42609
2020	Reichersberg	0.412256	0.412247	0.412234	0.412216	0.412194	0.412167	0.412133	0.412089	0.41203	0.411953	0.411853	0.411728	0.411575	0.41139	0.411175	0.41093	0.410655	0.410351	0.41002	0.409666	0.409286	0.408881	0.408455	0.408006	0.407534	0.407038	0.406521	0.405981	0.405418	0.404832	0.404227	0.4036	0.402952	0.402284	0.401599	0.400897	0.400177	0.399439	0.398686	0.397917	0.397135	0.396338	0.395527	0.394704	0.393871	0.393027	0.392177	0.391322
2020	Reichersberg	0.418059	0.418142	0.418219	0.418287	0.418346	0.418393	0.418427	0.418444	0.41844	0.418412	0.418357	0.418274	0.418158	0.418008	0.417824	0.417606	0.417353	0.417066	0.416746	0.416395	0.416012	0.415598	0.415156	0.414685	0.414186	0.413657	0.413101	0.412515	0.4119	0.411254	0.410581	0.409879	0.409148	0.408391	0.407612	0.406811	0.40599	0.405149	0.404291	0.403418	0.40253	0.401626	0.400707	0.399774	0.398827	0.397868	0.3969	0.395923
2020	Reichersberg	0.429107	0.429093	0.429074	0.429051	0.429022	0.428986	0.428942	0.428887	0.428814	0.428723	0.428609	0.428468	0.428298	0.428097	0.427864	0.4276	0.427304	0.426977	0.426619	0.426234	0.42582	0.425379	0.424912	0.424419	0.423902	0.423359	0.422794	0.422206	0.421595	0.420962	0.42031	0.419638	0.418945	0.418234	0.417509	0.416768	0.416011	0.415238	0.41445	0.413649	0.412832	0.412001	0.411153	0.410292	0.409417	0.408529	0.407633	0.406729
2020	Reichersberg	0.394563	0.394545	0.394514	0.394471	0.394416	0.394348	0.394268	0.394172	0.394058	0.393923	0.393764	0.393579	0.393365	0.393121	0.392846	0.392541	0.392205	0.391839	0.391445	0.391025	0.390579	0.390107	0.389611	0.389091	0.388548	0.387978	0.387386	0.386768	0.386124	0.385455	0.384764	0.384047	0.383308	0.382546	0.381768	0.380971	0.380156	0.379324	0.378475	0.377612	0.376732	0.375837	0.374924	0.373996	0.373054	0.372099	0.371134	0.370163
2020	Reichersberg	0.411322	0.411386	0.41144	0.411486	0.411521	0.411545	0.41156	0.411561	0.411544	0.41151	0.411453	0.41137	0.411258	0.411113	0.410933	0.410717	0.410463	0.41017	0.409839	0.409471	0.409066	0.408625	0.408151	0.407643	0.407104	0.406533	0.405932	0.405302	0.40464	0.403948	0.403229	0.402479	0.4017	0.400892	0.40006	0.399202	0.398318	0.39741	0.396479	0.395528	0.394556	0.393564	0.392553	0.391526	0.390483	0.389427	0.38836	0.387285
2020	Reichersberg	0.44636	0.446515	0.446659	0.44679	0.446908	0.44701	0.447096	0.447165	0.44721	0.447232	0.447225	0.447189	0.447118	0.447012	0.446869	0.44669	0.446472	0.446219	0.445928	0.445605	0.445248	0.444857	0.444435	0.443981	0.443495	0.442976	0.442427	0.441844	0.441227	0.440578	0.439898	0.439186	0.438442	0.437668	0.436869	0.436043	0.435192	0.434314	0.433413	0.432491	0.431548	0.430584	0.4296	0.4286	0.427585	0.426558	0.425522	0.42448
2020	Reichersberg	0.413292	0.413325	0.413353	0.413374	0.413388	0.413392	0.413386	0.413365	0.413324	0.41326	0.41317	0.413052	0.412902	0.412718	0.412502	0.412253	0.411971	0.411658	0.411315	0.410944	0.410544	0.410116	0.409663	0.409182	0.408676	0.408141	0.407582	0.406996	0.406382	0.405741	0.405076	0.404386	0.40367	0.402932	0.402175	0.401398	0.400603	0.399791	0.398962	0.398118	0.39726	0.396386	0.395496	0.394592	0.393674	0.392744	0.391803	0.390854
2021	Reichersberg	0.381607	0.381571	0.381527	0.381472	0.381408	0.381333	0.381248	0.38115	0.381034	0.380901	0.380747	0.38057	0.380367	0.380137	0.379881	0.379597	0.379287	0.37895	0.378587	0.378201	0.377791	0.377357	0.376903	0.376428	0.375932	0.375414	0.374878	0.37432	0.373741	0.373141	0.372523	0.371884	0.371225	0.370547	0.369856	0.369148	0.368425	0.367687	0.366934	0.366169	0.365389	0.364595	0.363785	0.362962	0.362127	0.36128	0.360424	0.359561
2021	Reichersberg	0.396284	0.396338	0.396383	0.396417	0.39644	0.396451	0.396449	0.396432	0.396396	0.39634	0.39626	0.396156	0.396024	0.395864	0.395676	0.395463	0.395222	0.394957	0.394667	0.394357	0.394025	0.393672	0.393299	0.392907	0.392495	0.392062	0.391612	0.39114	0.390648	0.390136	0.389607	0.389057	0.388488	0.387901	0.387301	0.386685	0.386055	0.38541	0.384752	0.384083	0.383403	0.382709	0.382003	0.381287	0.38056	0.379823	0.379079	0.37833
2021	Reichersberg	0.364694	0.364712	0.364723	0.364725	0.364718	0.364701	0.364674	0.364634	0.364579	0.364507	0.364414	0.364301	0.364165	0.364003	0.363818	0.363609	0.363374	0.363118	0.362838	0.362538	0.362216	0.361874	0.361513	0.361132	0.360733	0.360312	0.359874	0.359416	0.358937	0.358436	0.357918	0.357378	0.356819	0.356239	0.355644	0.355033	0.354405	0.353762	0.353105	0.352435	0.351754	0.35106	0.350354	0.349639	0.348914	0.348183	0.347447	0.346709
2021	Reichersberg	0.360877	0.360789	0.360696	0.360598	0.360495	0.360386	0.360272	0.360149	0.360013	0.359862	0.359693	0.359503	0.359289	0.359049	0.358783	0.358491	0.358172	0.357828	0.357458	0.357066	0.356649	0.356208	0.355746	0.35526	0.354751	0.354217	0.353661	0.353079	0.352471	0.351838	0.351183	0.350504	0.3498	0.349075	0.348333	0.347573	0.346794	0.345999	0.345187	0.344361	0.343519	0.342662	0.341789	0.340902	0.340002	0.339091	0.338172	0.337245
2021	Reichersberg	0.349846	0.349805	0.34976	0.34971	0.349656	0.349596	0.349531	0.349459	0.349374	0.349278	0.349164	0.349031	0.348876	0.348696	0.34849	0.348258	0.347998	0.34771	0.347395	0.347055	0.346689	0.346298	0.345884	0.345449	0.344992	0.344512	0.344012	0.343492	0.342949	0.342384	0.341801	0.341196	0.340571	0.339925	0.339264	0.338587	0.337892	0.337183	0.336458	0.33572	0.334969	0.334204	0.333425	0.332635	0.331834	0.331023	0.330207	0.329385
2021	Reichersberg	0.353247	0.353122	0.35299	0.352851	0.352706	0.352552	0.352392	0.352222	0.352039	0.351841	0.351627	0.351392	0.351136	0.350856	0.350552	0.350224	0.349871	0.349494	0.349094	0.348673	0.34823	0.347766	0.347283	0.346781	0.34626	0.34572	0.345162	0.344584	0.343987	0.34337	0.342736	0.342083	0.341413	0.340726	0.340026	0.339313	0.338586	0.337846	0.337092	0.336326	0.335546	0.334753	0.333944	0.333122	0.332289	0.331445	0.330594	0.329738
2021	Reichersberg	0.368837	0.368794	0.368744	0.368686	0.368619	0.36854	0.368449	0.368344	0.36822	0.368077	0.367911	0.367721	0.367505	0.367261	0.366989	0.36669	0.366363	0.36601	0.365631	0.365229	0.364803	0.364354	0.363886	0.363396	0.362888	0.362357	0.36181	0.361242	0.360654	0.360048	0.359425	0.358783	0.358125	0.357451	0.356764	0.356065	0.355351	0.354625	0.353884	0.353131	0.352364	0.351582	0.350784	0.349974	0.34915	0.348315	0.347471	0.346622
2021	Reichersberg	0.345039	0.344931	0.34482	0.344702	0.344579	0.344448	0.344309	0.344159	0.343993	0.34381	0.343606	0.34338	0.343127	0.342849	0.342544	0.342215	0.34186	0.341483	0.341083	0.340664	0.340225	0.339766	0.339289	0.338793	0.338279	0.337743	0.33719	0.336616	0.33602	0.335404	0.334769	0.334115	0.333441	0.332749	0.332045	0.331327	0.330595	0.329851	0.329094	0.328328	0.32755	0.32676	0.325958	0.325146	0.324323	0.323491	0.322653	0.32181
2021	Reichersberg	0.363346	0.363265	0.363177	0.363082	0.362978	0.362864	0.36274	0.362603	0.362448	0.362276	0.362082	0.361865	0.361623	0.361354	0.361059	0.36074	0.360396	0.360029	0.35964	0.359233	0.358808	0.358366	0.357909	0.357438	0.356953	0.356451	0.355937	0.355406	0.354857	0.354291	0.353709	0.353107	0.352487	0.351849	0.351197	0.35053	0.349848	0.349151	0.348441	0.347719	0.346985	0.346238	0.345477	0.344706	0.343925	0.343135	0.34234	0.341541
2021	Reichersberg	0.379701	0.379672	0.379637	0.379594	0.379543	0.379481	0.379408	0.37932	0.379212	0.379081	0.378924	0.37874	0.378526	0.37828	0.378004	0.377698	0.377362	0.376999	0.376607	0.37619	0.375746	0.375276	0.374781	0.37426	0.373714	0.373139	0.37254	0.371913	0.371257	0.370575	0.369869	0.369136	0.368378	0.367596	0.366795	0.365974	0.365134	0.364274	0.363396	0.362501	0.36159	0.36066	0.359714	0.358752	0.357776	0.356787	0.355791	0.354788
2021	Reichersberg	0.345672	0.345621	0.345564	0.3455	0.345427	0.345345	0.345253	0.345149	0.345029	0.344892	0.344734	0.344555	0.344351	0.344124	0.343871	0.343596	0.343297	0.342977	0.342636	0.342278	0.341901	0.341508	0.341098	0.340673	0.340231	0.339771	0.339295	0.338799	0.338283	0.337747	0.337194	0.336619	0.336025	0.335413	0.334787	0.334145	0.333489	0.332819	0.332136	0.331442	0.330737	0.330019	0.329288	0.328547	0.327795	0.327034	0.326266	0.325493
2021	Reichersberg	0.39552	0.395475	0.395423	0.395364	0.395297	0.395221	0.395137	0.39504	0.394927	0.394796	0.394645	0.394472	0.394273	0.394048	0.393795	0.393517	0.393211	0.392879	0.392521	0.39214	0.391735	0.391307	0.390858	0.390387	0.389896	0.389382	0.38885	0.388298	0.387725	0.387132	0.386523	0.385895	0.385249	0.384587	0.383911	0.383221	0.382514	0.381793	0.381055	0.380303	0.379536	0.378752	0.377952	0.377137	0.37631	0.375471	0.374625	0.373773
2021	Reichersberg	0.358308	0.358325	0.358336	0.35834	0.358336	0.358323	0.3583	0.358264	0.358212	0.358141	0.358049	0.357934	0.357793	0.357623	0.357426	0.357202	0.356947	0.356665	0.356354	0.356018	0.355654	0.355264	0.354849	0.35441	0.353948	0.353461	0.352953	0.352422	0.351867	0.35129	0.350692	0.350071	0.349428	0.348762	0.348078	0.347375	0.346651	0.345908	0.345147	0.344369	0.343575	0.342764	0.341936	0.341095	0.340241	0.339376	0.338504	0.337627
2021	Reichersberg	0.35461	0.354548	0.354479	0.354403	0.354318	0.354223	0.354118	0.354	0.353865	0.353713	0.353539	0.353342	0.35312	0.352871	0.352596	0.352295	0.351967	0.351614	0.351237	0.350838	0.350417	0.349973	0.349509	0.349024	0.348518	0.347988	0.347438	0.346865	0.346267	0.345645	0.345003	0.344336	0.343648	0.342938	0.342213	0.34147	0.34071	0.339934	0.339142	0.338336	0.337515	0.336678	0.335824	0.334957	0.334076	0.333182	0.332279	0.331369
2021	Reichersberg	0.346208	0.346199	0.346181	0.346156	0.346123	0.346082	0.346033	0.345975	0.345903	0.345816	0.345712	0.345588	0.34544	0.345267	0.345067	0.344842	0.344588	0.344309	0.344002	0.343672	0.343316	0.342936	0.342534	0.342108	0.341659	0.341185	0.34069	0.34017	0.339625	0.339057	0.338467	0.337852	0.337215	0.336556	0.33588	0.335184	0.334469	0.333736	0.332986	0.332219	0.331436	0.330637	0.329823	0.328995	0.328155	0.327306	0.326451	0.325592
2021	Zinsenhof	0.367596	0.367522	0.367445	0.367364	0.367281	0.367196	0.367107	0.367013	0.366907	0.366787	0.366648	0.366486	0.366298	0.366081	0.365833	0.365555	0.365245	0.364906	0.364538	0.364144	0.363722	0.363275	0.362804	0.36231	0.361792	0.361249	0.360684	0.360096	0.359482	0.358844	0.358184	0.3575	0.356791	0.356059	0.355307	0.354535	0.353741	0.352926	0.352092	0.351238	0.350365	0.349472	0.34856	0.34763	0.346685	0.345725	0.344756	0.34378
2021	Zinsenhof	0.392018	0.392101	0.392173	0.392232	0.392278	0.392312	0.392333	0.39234	0.392327	0.392295	0.392241	0.392163	0.392059	0.391927	0.391766	0.391578	0.391359	0.391112	0.390835	0.39053	0.390195	0.38983	0.389435	0.38901	0.388555	0.388066	0.387548	0.386998	0.386415	0.385801	0.385159	0.384486	0.383785	0.383057	0.382308	0.381536	0.380742	0.379927	0.379091	0.378236	0.377363	0.376469	0.375556	0.374627	0.373682	0.372724	0.371757	0.370782
2021	Zinsenhof	0.364273	0.36432	0.36436	0.364391	0.364413	0.364423	0.364423	0.364407	0.364373	0.364319	0.364242	0.36414	0.36401	0.363853	0.363667	0.363454	0.363212	0.362943	0.362644	0.362319	0.361964	0.361579	0.361166	0.360722	0.36025	0.359745	0.359215	0.358656	0.358069	0.357457	0.356823	0.356166	0.355487	0.354788	0.354073	0.353339	0.352586	0.351816	0.351027	0.350222	0.3494	0.34856	0.347701	0.346828	0.345939	0.345037	0.344126	0.343206
2021	Zinsenhof	0.371171	0.371129	0.371085	0.371039	0.370988	0.370932	0.370868	0.370792	0.370699	0.370586	0.370449	0.370284	0.370089	0.369861	0.369601	0.36931	0.368988	0.368636	0.368256	0.367851	0.367421	0.366967	0.366491	0.365992	0.365471	0.364925	0.364358	0.363765	0.363147	0.362503	0.361837	0.361146	0.36043	0.35969	0.358932	0.358153	0.357355	0.356537	0.3557	0.354845	0.353972	0.353081	0.352172	0.351246	0.350307	0.349355	0.348394	0.347429
2021	Zinsenhof	0.35982	0.359799	0.359773	0.359741	0.359701	0.359653	0.359595	0.359525	0.359438	0.359332	0.359205	0.359053	0.358875	0.358668	0.358432	0.358169	0.357878	0.357559	0.357214	0.356844	0.356447	0.356025	0.355579	0.355106	0.354608	0.354083	0.353533	0.352957	0.352355	0.351728	0.351082	0.350413	0.349725	0.349019	0.348299	0.347564	0.346814	0.34605	0.34527	0.344476	0.343666	0.342839	0.341994	0.341134	0.340258	0.33937	0.338471	0.337565
2021	Zinsenhof	0.361822	0.361769	0.361714	0.361654	0.361588	0.361516	0.361437	0.361347	0.361243	0.361124	0.360985	0.360824	0.360638	0.360425	0.360186	0.35992	0.359627	0.359309	0.358965	0.358598	0.358207	0.357791	0.357352	0.35689	0.356403	0.355891	0.355357	0.354799	0.354216	0.353611	0.352987	0.352343	0.35168	0.351	0.350307	0.3496	0.348877	0.348139	0.347384	0.346615	0.34583	0.345027	0.344206	0.343369	0.342518	0.341654	0.340782	0.339903
2021	Zinsenhof	0.400634	0.400613	0.400582	0.400542	0.400493	0.400434	0.400367	0.400288	0.400194	0.400084	0.399954	0.3998	0.39962	0.399411	0.399172	0.398904	0.398606	0.39828	0.397925	0.397545	0.397139	0.396708	0.396254	0.395777	0.395277	0.394752	0.394205	0.393633	0.393035	0.392412	0.391765	0.391093	0.390395	0.389674	0.388933	0.388174	0.387395	0.386599	0.385786	0.384959	0.384118	0.383261	0.382389	0.381504	0.380606	0.379696	0.378779	0.377855
2021	Zinsenhof	0.366713	0.366633	0.366547	0.366454	0.366353	0.366243	0.366124	0.365993	0.365845	0.365679	0.365492	0.365283	0.365048	0.364787	0.364501	0.36419	0.363855	0.363495	0.363112	0.362709	0.362282	0.361834	0.361364	0.360872	0.360358	0.35982	0.359262	0.35868	0.358075	0.357447	0.356801	0.356134	0.355447	0.354741	0.354022	0.353287	0.352537	0.351772	0.350992	0.350199	0.349391	0.348567	0.347726	0.346871	0.346002	0.34512	0.344229	0.343332
2021	Zinsenhof	0.382478	0.382484	0.382482	0.382469	0.382445	0.382406	0.382354	0.382283	0.38219	0.382074	0.381931	0.381759	0.381557	0.381323	0.381057	0.380761	0.380433	0.380076	0.379689	0.379275	0.378832	0.378361	0.377864	0.377338	0.376786	0.376205	0.375598	0.374964	0.374303	0.373617	0.372908	0.372175	0.371418	0.370639	0.369841	0.369023	0.368184	0.367325	0.366444	0.365544	0.364625	0.363685	0.362726	0.36175	0.36076	0.359756	0.358744	0.357726
2021	Zinsenhof	0.418022	0.418087	0.418149	0.418205	0.418253	0.41829	0.418315	0.418325	0.418314	0.418282	0.418225	0.418143	0.418034	0.417896	0.417731	0.417539	0.41732	0.417076	0.416805	0.416511	0.41619	0.415844	0.415474	0.415079	0.414659	0.414213	0.413745	0.413252	0.412734	0.412193	0.411632	0.411047	0.410441	0.409814	0.40917	0.408508	0.407827	0.407129	0.406413	0.405681	0.404934	0.404171	0.403392	0.402599	0.401795	0.40098	0.400158	0.399332
2021	Zinsenhof	0.398394	0.398445	0.39849	0.398526	0.398553	0.39857	0.398576	0.398568	0.398541	0.398494	0.398424	0.398328	0.398204	0.398051	0.397869	0.397658	0.397418	0.397151	0.396856	0.396537	0.396192	0.395823	0.395431	0.395016	0.394578	0.394116	0.393632	0.393123	0.392588	0.392028	0.391445	0.390836	0.390202	0.389545	0.388869	0.388173	0.387459	0.386727	0.385979	0.385218	0.384443	0.383654	0.38285	0.382036	0.38121	0.380374	0.379531	0.378684
2021	Zinsenhof	0.389395	0.389343	0.389286	0.389223	0.389152	0.389071	0.388979	0.388874	0.38875	0.388607	0.388441	0.388251	0.388035	0.38779	0.387519	0.387223	0.3869	0.386552	0.38618	0.385787	0.385372	0.384934	0.384477	0.383998	0.383499	0.382978	0.382438	0.381877	0.381294	0.380692	0.380073	0.379435	0.37878	0.378108	0.377424	0.376727	0.376016	0.37529	0.374549	0.373795	0.373026	0.372241	0.371439	0.370621	0.369789	0.368944	0.368089	0.367226
2021	Zinsenhof	0.389846	0.389825	0.389798	0.389764	0.389723	0.389672	0.389613	0.38954	0.389451	0.389344	0.389215	0.389064	0.388888	0.388686	0.388458	0.388205	0.387925	0.387619	0.387287	0.38693	0.386548	0.38614	0.385709	0.385252	0.384771	0.384265	0.383736	0.383184	0.382607	0.382007	0.381388	0.380747	0.380084	0.379401	0.378703	0.377987	0.377253	0.376502	0.375734	0.374951	0.374151	0.373335	0.372502	0.371655	0.370795	0.369924	0.369044	0.368158
2021	Zinsenhof	0.366925	0.36686	0.366792	0.366719	0.366641	0.366557	0.366466	0.366365	0.366249	0.366117	0.365966	0.365793	0.365597	0.365376	0.365129	0.364858	0.364562	0.364242	0.363898	0.363531	0.363141	0.362727	0.362289	0.361826	0.361339	0.360824	0.360285	0.359718	0.359124	0.358503	0.357859	0.35719	0.356498	0.355784	0.355055	0.354308	0.353544	0.352764	0.351968	0.351158	0.350333	0.349493	0.348635	0.347763	0.346877	0.345978	0.345068	0.344151
2021	Zinsenhof	0.369372	0.369325	0.369273	0.369213	0.369146	0.36907	0.368986	0.368888	0.368775	0.368644	0.368492	0.368317	0.368116	0.367889	0.367636	0.367358	0.367054	0.366727	0.366376	0.366006	0.365615	0.365204	0.364775	0.364326	0.363857	0.363367	0.362858	0.362326	0.361772	0.361194	0.360597	0.359977	0.359336	0.358674	0.357996	0.3573	0.356588	0.355858	0.355113	0.354354	0.35358	0.352791	0.351988	0.351172	0.350345	0.349508	0.348665	0.347817
2021	Flinsbach	0.401053	0.401217	0.40137	0.401511	0.401639	0.401753	0.401853	0.401938	0.402002	0.402046	0.402067	0.402062	0.402028	0.401963	0.401866	0.401735	0.401568	0.401366	0.401126	0.40085	0.400536	0.400185	0.399798	0.399375	0.398915	0.398419	0.39789	0.397325	0.396725	0.396091	0.395426	0.394728	0.393998	0.393237	0.39245	0.391636	0.390793	0.389923	0.389025	0.388103	0.387155	0.386181	0.385182	0.384161	0.38312	0.382061	0.38099	0.379908
2021	Flinsbach	0.357034	0.357091	0.357143	0.357187	0.357225	0.357252	0.357269	0.357272	0.357253	0.357213	0.357145	0.357047	0.356916	0.356749	0.356547	0.35631	0.356037	0.35573	0.355388	0.355016	0.35461	0.354172	0.353702	0.353199	0.352663	0.352091	0.351488	0.35085	0.350179	0.349475	0.348744	0.347983	0.347196	0.346384	0.345552	0.3447	0.343826	0.34293	0.342013	0.341075	0.340114	0.33913	0.338121	0.337091	0.33604	0.334971	0.333889	0.332796
2021	Flinsbach	0.397972	0.398084	0.398186	0.398276	0.398354	0.398418	0.398467	0.398498	0.398505	0.398488	0.398441	0.398362	0.398247	0.398095	0.397906	0.39768	0.397417	0.397118	0.396784	0.396417	0.396017	0.395582	0.395116	0.394614	0.394079	0.393506	0.392898	0.392252	0.391568	0.390846	0.390091	0.3893	0.388475	0.387619	0.386736	0.385827	0.384892	0.383933	0.38295	0.381946	0.380922	0.379876	0.37881	0.377727	0.376628	0.375515	0.374392	0.373261
2021	Flinsbach	0.394424	0.394647	0.394863	0.395067	0.395258	0.395435	0.395595	0.395734	0.395847	0.395932	0.395984	0.396	0.395975	0.395908	0.395798	0.395647	0.395452	0.395216	0.394941	0.39463	0.394283	0.393902	0.393488	0.393041	0.392562	0.392048	0.391502	0.39092	0.390303	0.38965	0.388965	0.388246	0.387494	0.386711	0.385902	0.385065	0.384201	0.383312	0.382397	0.381458	0.380496	0.379511	0.378502	0.377474	0.376428	0.375367	0.374295	0.373215
2021	Flinsbach	0.392902	0.39299	0.393068	0.393135	0.393189	0.393228	0.393251	0.393253	0.39323	0.393178	0.393094	0.392976	0.39282	0.392626	0.392394	0.392124	0.391816	0.391474	0.391096	0.390687	0.390245	0.389769	0.389262	0.388721	0.388145	0.387533	0.386886	0.386201	0.385479	0.38472	0.383929	0.383104	0.382247	0.381362	0.380454	0.379522	0.378568	0.377593	0.376597	0.375581	0.374545	0.373488	0.372409	0.37131	0.370194	0.369061	0.367916	0.366762
2021	Flinsbach	0.388338	0.388429	0.388514	0.38859	0.388657	0.388712	0.388754	0.388778	0.388779	0.388755	0.388702	0.388618	0.3885	0.388346	0.388156	0.387933	0.387675	0.387385	0.387064	0.386714	0.386335	0.385927	0.385492	0.385027	0.384533	0.384006	0.383449	0.382858	0.382234	0.381577	0.380892	0.380177	0.379436	0.37867	0.377886	0.377084	0.376263	0.375425	0.37457	0.373698	0.372809	0.3719	0.370971	0.370024	0.369059	0.368078	0.367086	0.366085
2021	Flinsbach	0.386316	0.386372	0.386421	0.386459	0.386488	0.386505	0.386509	0.386495	0.386458	0.386396	0.386304	0.386181	0.386023	0.385828	0.385599	0.385334	0.385036	0.384705	0.384341	0.383949	0.383526	0.383074	0.382592	0.38208	0.381538	0.380964	0.380362	0.379727	0.379062	0.378367	0.377646	0.376896	0.376121	0.37532	0.3745	0.373659	0.372796	0.371912	0.371007	0.370084	0.36914	0.368176	0.367192	0.36619	0.365171	0.364138	0.363096	0.362046
2021	Flinsbach	0.413183	0.413325	0.41346	0.413589	0.413709	0.413818	0.413916	0.413998	0.414059	0.414097	0.414106	0.414084	0.414027	0.413935	0.413806	0.413643	0.413443	0.41321	0.412944	0.412648	0.412321	0.411962	0.411575	0.411156	0.410705	0.410221	0.409706	0.409157	0.408576	0.407963	0.407323	0.406655	0.405961	0.405245	0.40451	0.403756	0.402983	0.402191	0.401381	0.400554	0.399709	0.398846	0.397963	0.397065	0.396152	0.395226	0.394292	0.393351
2021	Flinsbach	0.428307	0.428431	0.428548	0.428658	0.428759	0.428848	0.428924	0.428982	0.429016	0.429023	0.428999	0.428942	0.428847	0.428713	0.428541	0.428331	0.428082	0.427797	0.427474	0.427117	0.426725	0.426298	0.425837	0.42534	0.424809	0.42424	0.423639	0.423001	0.422328	0.421622	0.420886	0.420117	0.419319	0.418492	0.417643	0.416768	0.415869	0.414946	0.414	0.413033	0.412043	0.411031	0.409997	0.408944	0.407873	0.406786	0.405688	0.404581
2021	Flinsbach	0.38184	0.381891	0.381933	0.381964	0.381985	0.381994	0.381992	0.381974	0.381936	0.381877	0.381793	0.38168	0.381536	0.381359	0.381147	0.380902	0.380622	0.38031	0.379964	0.37959	0.379184	0.37875	0.378287	0.377796	0.377276	0.376726	0.376148	0.375539	0.3749	0.374231	0.373536	0.372811	0.372061	0.371285	0.37049	0.369675	0.368839	0.367982	0.367107	0.366213	0.365299	0.364366	0.363411	0.362439	0.361449	0.360444	0.359428	0.358403
2021	Flinsbach	0.378634	0.378751	0.378865	0.378973	0.379075	0.379167	0.379248	0.379312	0.379353	0.37937	0.379356	0.379309	0.379224	0.3791	0.378937	0.378734	0.378493	0.378215	0.377901	0.377555	0.377176	0.376766	0.376327	0.375859	0.375363	0.374834	0.374278	0.373691	0.373071	0.37242	0.371741	0.371031	0.370291	0.369523	0.368731	0.367913	0.36707	0.366202	0.36531	0.364395	0.363457	0.362494	0.361507	0.360501	0.359474	0.358432	0.357377	0.356313
2021	Flinsbach	0.437988	0.438003	0.438016	0.438026	0.438031	0.43803	0.438021	0.437999	0.43796	0.437899	0.437812	0.437698	0.437551	0.437371	0.437157	0.436911	0.436631	0.43632	0.435977	0.435606	0.435206	0.434776	0.43432	0.433836	0.433326	0.432787	0.432224	0.431635	0.431019	0.430379	0.429718	0.429034	0.428328	0.427603	0.426863	0.426106	0.425332	0.424542	0.423734	0.422911	0.422072	0.421215	0.42034	0.41945	0.418546	0.41763	0.416706	0.415777
2021	Flinsbach	0.391455	0.391535	0.391607	0.39167	0.391724	0.391766	0.391796	0.391811	0.391807	0.391782	0.391732	0.391655	0.391547	0.391407	0.391234	0.391029	0.390789	0.390517	0.390213	0.389878	0.389512	0.389116	0.38869	0.388233	0.387745	0.387224	0.386672	0.386087	0.385468	0.384817	0.384138	0.383429	0.382693	0.381932	0.381152	0.380352	0.379533	0.378696	0.377841	0.37697	0.376081	0.375173	0.374246	0.373302	0.372342	0.371367	0.37038	0.369385
2021	Flinsbach	0.42048	0.420625	0.420763	0.420893	0.421013	0.421121	0.421216	0.421291	0.421343	0.421367	0.421359	0.421316	0.421237	0.421119	0.420963	0.420772	0.420545	0.420285	0.419994	0.419674	0.419325	0.418946	0.41854	0.418104	0.417638	0.417138	0.416609	0.416046	0.415451	0.414822	0.414166	0.41348	0.412766	0.412027	0.411268	0.410488	0.409688	0.408869	0.40803	0.407174	0.406299	0.405404	0.404489	0.403555	0.402603	0.401635	0.400654	0.399664
2021	Flinsbach	0.410838	0.410983	0.411118	0.411241	0.411352	0.411448	0.411529	0.41159	0.411628	0.41164	0.411623	0.411575	0.411492	0.411372	0.411215	0.411022	0.410792	0.410525	0.410223	0.409888	0.40952	0.40912	0.40869	0.408232	0.407745	0.407228	0.406685	0.406115	0.405516	0.40489	0.40424	0.403563	0.402861	0.402134	0.401387	0.400619	0.399829	0.399018	0.398187	0.397337	0.396466	0.395576	0.394664	0.393735	0.392789	0.391829	0.390859	0.389883
2021	Bad Wimsbach	0.35513	0.355139	0.355139	0.355128	0.355107	0.355075	0.355031	0.354973	0.354895	0.354796	0.354672	0.35452	0.354337	0.354121	0.353872	0.353592	0.353279	0.352936	0.352564	0.352166	0.351742	0.351292	0.350819	0.350322	0.349799	0.349249	0.348673	0.348067	0.347432	0.346765	0.346071	0.345345	0.34459	0.343807	0.343001	0.342172	0.34132	0.340448	0.339556	0.338648	0.337723	0.336781	0.335821	0.334848	0.333862	0.332865	0.33186	0.33085
2021	Bad Wimsbach	0.402993	0.403122	0.40324	0.403346	0.40344	0.403518	0.403582	0.403627	0.403649	0.403647	0.403618	0.403557	0.403463	0.403334	0.403168	0.402965	0.402726	0.40245	0.402139	0.401796	0.401419	0.401011	0.400575	0.400109	0.399616	0.399095	0.398548	0.397973	0.397369	0.396738	0.396082	0.395399	0.39469	0.393956	0.393205	0.392433	0.391643	0.390836	0.390011	0.389172	0.388315	0.387441	0.386547	0.385635	0.384705	0.383757	0.382796	0.381822
2021	Bad Wimsbach	0.373908	0.374006	0.374093	0.374169	0.374233	0.374284	0.374321	0.374343	0.374345	0.374326	0.374282	0.37421	0.374106	0.37397	0.3738	0.373597	0.37336	0.37309	0.372789	0.37246	0.372101	0.371713	0.371297	0.370852	0.37038	0.369875	0.369343	0.36878	0.368185	0.367561	0.36691	0.366231	0.365525	0.364795	0.364044	0.363273	0.36248	0.361667	0.360834	0.359983	0.359114	0.358228	0.357325	0.356408	0.355478	0.354538	0.353592	0.352642
2021	Bad Wimsbach	0.39141	0.391418	0.39142	0.391412	0.391393	0.391361	0.391315	0.391252	0.391166	0.391057	0.390921	0.390756	0.39056	0.390332	0.390073	0.389783	0.389463	0.389114	0.388738	0.388337	0.387909	0.387455	0.386976	0.38647	0.385938	0.385375	0.384783	0.384161	0.383507	0.382822	0.38211	0.381368	0.380599	0.379805	0.378991	0.378156	0.3773	0.376424	0.375528	0.374613	0.373678	0.372724	0.37175	0.370761	0.369756	0.36874	0.367716	0.366688
2021	Bad Wimsbach	0.399277	0.399342	0.399398	0.399444	0.399481	0.399508	0.399524	0.399526	0.39951	0.399474	0.399414	0.399328	0.399213	0.399066	0.398888	0.398679	0.398438	0.398167	0.397866	0.397539	0.397184	0.396803	0.396397	0.395966	0.395512	0.395031	0.394528	0.393999	0.393445	0.392867	0.392267	0.391642	0.390994	0.390325	0.38964	0.388937	0.388217	0.387481	0.38673	0.385966	0.38519	0.3844	0.383595	0.382779	0.381952	0.381114	0.38027	0.37942
2021	Bad Wimsbach	0.406765	0.40678	0.406786	0.406782	0.406767	0.40674	0.406701	0.406648	0.406576	0.406483	0.406366	0.406223	0.406049	0.405844	0.405606	0.405337	0.405035	0.404703	0.40434	0.403951	0.403535	0.403091	0.402624	0.402132	0.401615	0.401072	0.400507	0.399916	0.3993	0.398661	0.398002	0.397321	0.396621	0.395904	0.395175	0.394434	0.39368	0.392913	0.392135	0.391344	0.390541	0.389721	0.388885	0.388033	0.387166	0.386286	0.385395	0.384496
2021	Bad Wimsbach	0.374736	0.374768	0.374789	0.374799	0.374796	0.37478	0.37475	0.374703	0.374634	0.374544	0.374427	0.374283	0.374107	0.373898	0.373657	0.373383	0.373075	0.372734	0.37236	0.371957	0.371521	0.371055	0.370559	0.370034	0.36948	0.368896	0.368285	0.367644	0.366975	0.366278	0.365556	0.364807	0.364032	0.363232	0.362412	0.361569	0.360705	0.359819	0.358913	0.357988	0.357044	0.356081	0.3551	0.354104	0.353096	0.352078	0.351053	0.350025
2021	Bad Wimsbach	0.365792	0.365807	0.365815	0.365812	0.3658	0.365778	0.365745	0.365699	0.365634	0.365549	0.36544	0.365304	0.365137	0.364939	0.364707	0.364443	0.364146	0.363817	0.363458	0.363071	0.362657	0.362216	0.361751	0.361262	0.360749	0.360211	0.359651	0.359066	0.358455	0.357818	0.35716	0.356475	0.355766	0.355033	0.354282	0.353511	0.352719	0.351908	0.351079	0.350232	0.349368	0.348486	0.347585	0.346667	0.345735	0.344788	0.343832	0.342869
2021	Bad Wimsbach	0.373352	0.373362	0.373362	0.373352	0.37333	0.373295	0.373249	0.373187	0.373107	0.373006	0.372881	0.372731	0.372552	0.372343	0.372105	0.371837	0.37154	0.371214	0.370861	0.370482	0.370077	0.369645	0.369189	0.368706	0.368197	0.36766	0.367098	0.366507	0.365888	0.365242	0.364573	0.363878	0.363159	0.362418	0.36166	0.360883	0.360088	0.359275	0.358445	0.357599	0.356737	0.355858	0.354962	0.354051	0.353126	0.352189	0.351242	0.350289
2021	Bad Wimsbach	0.42137	0.421524	0.421666	0.421794	0.421909	0.422007	0.422089	0.42215	0.422186	0.422196	0.422176	0.422124	0.422037	0.421914	0.421756	0.421564	0.421337	0.421076	0.420782	0.420458	0.420103	0.419718	0.419305	0.418862	0.418393	0.417893	0.417369	0.416817	0.416237	0.415631	0.415002	0.414348	0.41367	0.412969	0.41225	0.411512	0.410754	0.409978	0.409183	0.408372	0.407543	0.406697	0.405833	0.404956	0.404065	0.403163	0.402254	0.401341
2021	Bad Wimsbach	0.406048	0.406167	0.406276	0.406373	0.406457	0.406526	0.40658	0.406616	0.40663	0.406619	0.40658	0.406511	0.40641	0.406275	0.406107	0.405907	0.405674	0.405411	0.405116	0.404795	0.404445	0.404068	0.403663	0.403231	0.402772	0.402283	0.401768	0.401225	0.400653	0.400054	0.399432	0.398783	0.398112	0.397418	0.396707	0.395977	0.395229	0.394462	0.393677	0.392875	0.392054	0.391214	0.390355	0.389479	0.388587	0.387681	0.386766	0.385844
2021	Bad Wimsbach	0.373562	0.373584	0.373594	0.37359	0.373572	0.373538	0.37349	0.373423	0.373333	0.373221	0.373084	0.372918	0.372723	0.372497	0.37224	0.371952	0.371632	0.371283	0.370903	0.370494	0.370056	0.369589	0.369095	0.368574	0.368025	0.367448	0.366845	0.366216	0.365558	0.364875	0.364169	0.363438	0.362684	0.361909	0.361116	0.360306	0.359478	0.358633	0.357771	0.356893	0.355999	0.355088	0.35416	0.353216	0.352259	0.35129	0.350313	0.34933
2021	Bad Wimsbach	0.41178	0.411858	0.411926	0.411984	0.41203	0.412065	0.412089	0.412097	0.412086	0.412053	0.411993	0.411904	0.411781	0.411624	0.41143	0.411202	0.410939	0.410642	0.410312	0.409953	0.409564	0.409147	0.408702	0.408229	0.407728	0.407197	0.40664	0.406052	0.405435	0.404789	0.404117	0.403418	0.402693	0.401945	0.401177	0.40039	0.399583	0.398756	0.397911	0.397048	0.396167	0.395267	0.394348	0.393413	0.392463	0.3915	0.390527	0.389548
2021	Bad Wimsbach	0.420724	0.420803	0.420872	0.420928	0.420972	0.421002	0.421018	0.421018	0.420995	0.420949	0.420877	0.420775	0.42064	0.420472	0.42027	0.420035	0.419766	0.419463	0.419128	0.418763	0.418366	0.417937	0.417478	0.416988	0.416467	0.415914	0.41533	0.414716	0.414069	0.413392	0.412689	0.411957	0.411198	0.410413	0.409609	0.408782	0.407935	0.407067	0.40618	0.405276	0.404355	0.403416	0.402461	0.401493	0.400513	0.399523	0.398525	0.397524
2021	Bad Wimsbach	0.39521	0.395261	0.395305	0.395342	0.395372	0.395392	0.395404	0.395403	0.395384	0.395345	0.395282	0.395192	0.395072	0.39492	0.394736	0.39452	0.394273	0.393995	0.393688	0.393355	0.392995	0.392609	0.392199	0.391765	0.391308	0.390825	0.390319	0.389789	0.389232	0.388652	0.38805	0.387424	0.386776	0.386106	0.385418	0.384713	0.383988	0.383244	0.382481	0.3817	0.380901	0.380082	0.379245	0.378391	0.377522	0.37664	0.375749	0.374853
2022	Reichersberg	0.399968	0.4001	0.400219	0.400321	0.400404	0.400469	0.400512	0.400531	0.400521	0.400482	0.400409	0.400303	0.400159	0.399979	0.399762	0.39951	0.399222	0.398899	0.398541	0.39815	0.397724	0.397262	0.396765	0.396232	0.395662	0.395052	0.394407	0.393724	0.393003	0.392246	0.391456	0.390633	0.389779	0.388896	0.387989	0.387058	0.386103	0.385126	0.384126	0.383105	0.382062	0.380996	0.379907	0.378796	0.377666	0.376517	0.375355	0.374182
2022	Reichersberg	0.38582	0.385947	0.386064	0.38617	0.386265	0.386348	0.386419	0.386474	0.386508	0.386519	0.386503	0.386458	0.386379	0.386265	0.386116	0.385932	0.385712	0.385459	0.38517	0.38485	0.384495	0.384106	0.383683	0.383224	0.38273	0.382197	0.381631	0.381028	0.380391	0.379721	0.379023	0.378297	0.377546	0.376771	0.375978	0.375165	0.374333	0.37348	0.372606	0.371713	0.370799	0.369862	0.368902	0.367921	0.366921	0.365903	0.364871	0.363828
2022	Reichersberg	0.432991	0.433052	0.433104	0.433146	0.433179	0.433201	0.433212	0.43321	0.433189	0.433147	0.433081	0.432987	0.432862	0.432705	0.432514	0.43229	0.432031	0.431739	0.431413	0.431057	0.430668	0.430249	0.4298	0.429322	0.428816	0.42828	0.427718	0.427128	0.42651	0.425864	0.425195	0.424499	0.423778	0.423034	0.422272	0.42149	0.420689	0.41987	0.419034	0.418184	0.417318	0.416436	0.415539	0.414629	0.413707	0.412773	0.411832	0.410883
2022	Reichersberg	0.439443	0.439528	0.439602	0.439664	0.439712	0.439746	0.439766	0.439767	0.439745	0.439699	0.439625	0.43952	0.439382	0.43921	0.439002	0.43876	0.438482	0.43817	0.437821	0.43744	0.437023	0.436571	0.436084	0.435562	0.435005	0.43441	0.433783	0.433122	0.432425	0.431696	0.43094	0.430153	0.42934	0.428503	0.427646	0.426771	0.425877	0.424966	0.424038	0.423094	0.422134	0.421155	0.420157	0.419139	0.418103	0.417049	0.415979	0.414896
2022	Reichersberg	0.44518	0.445305	0.445417	0.445515	0.445599	0.445666	0.445718	0.44575	0.445758	0.445741	0.445694	0.445616	0.445503	0.445354	0.44517	0.44495	0.444694	0.444403	0.444077	0.44372	0.443329	0.442904	0.442447	0.441958	0.441435	0.440878	0.440289	0.439666	0.439011	0.438323	0.437608	0.436864	0.436092	0.435295	0.434477	0.433637	0.432776	0.431893	0.43099	0.430068	0.429126	0.428163	0.427179	0.426176	0.425155	0.424118	0.423067	0.422006
2022	Reichersberg	0.390566	0.390633	0.390691	0.390738	0.390773	0.390794	0.390801	0.39079	0.390755	0.390694	0.390604	0.390482	0.390324	0.390131	0.389903	0.389641	0.389345	0.389019	0.388662	0.388279	0.387867	0.387428	0.386962	0.386466	0.385942	0.385385	0.384797	0.384176	0.383521	0.382833	0.382115	0.381368	0.380592	0.379791	0.37897	0.378128	0.377267	0.376387	0.375489	0.374573	0.373639	0.372685	0.37171	0.370717	0.369707	0.36868	0.36764	0.36659
2022	Reichersberg	0.43903	0.439196	0.43935	0.439492	0.439621	0.439735	0.439835	0.439916	0.439973	0.440004	0.440005	0.439972	0.439904	0.439797	0.439652	0.439469	0.439247	0.438987	0.43869	0.43836	0.437993	0.437592	0.437158	0.436691	0.43619	0.435653	0.435085	0.434481	0.433843	0.433171	0.432468	0.431733	0.430967	0.430173	0.429356	0.428516	0.427653	0.426768	0.425864	0.424942	0.424003	0.423046	0.422072	0.421085	0.420084	0.419071	0.41805	0.417022
2022	Reichersberg	0.448306	0.448451	0.448587	0.448714	0.448832	0.448939	0.449034	0.449112	0.449169	0.449203	0.449207	0.44918	0.449118	0.449018	0.448881	0.448709	0.448499	0.448254	0.447976	0.447668	0.447328	0.446958	0.44656	0.446132	0.445675	0.445185	0.444666	0.444115	0.44353	0.442912	0.442264	0.441583	0.440871	0.440129	0.439363	0.438572	0.437755	0.436916	0.436053	0.435171	0.434269	0.433348	0.432407	0.431451	0.430479	0.429494	0.4285	0.427499
2022	Reichersberg	0.422578	0.422717	0.422843	0.422957	0.423058	0.423145	0.423217	0.423273	0.423306	0.423316	0.423299	0.423252	0.42317	0.423053	0.422899	0.422707	0.422476	0.422207	0.4219	0.421558	0.42118	0.420767	0.420322	0.419845	0.419337	0.418796	0.418228	0.417629	0.416999	0.416341	0.415656	0.414944	0.414205	0.41344	0.412655	0.411848	0.411019	0.410168	0.409296	0.408405	0.407493	0.40656	0.405607	0.404636	0.403647	0.402643	0.401627	0.4006
2022	Reichersberg	0.40278	0.402872	0.402951	0.403014	0.403062	0.403093	0.403107	0.4031	0.403068	0.40301	0.402921	0.402799	0.402642	0.402448	0.402217	0.40195	0.401647	0.401308	0.400935	0.400529	0.400088	0.399613	0.399104	0.398561	0.397981	0.397364	0.396711	0.396021	0.395294	0.394531	0.393738	0.392912	0.392058	0.391177	0.390276	0.389355	0.388414	0.387456	0.386479	0.385485	0.384474	0.383442	0.382391	0.38132	0.380231	0.379124	0.378004	0.376872
2022	Reichersberg	0.433645	0.433804	0.433953	0.434089	0.434211	0.43432	0.434413	0.434487	0.434537	0.434561	0.434554	0.434513	0.434433	0.434314	0.434154	0.433953	0.43371	0.433427	0.433103	0.432742	0.432344	0.431909	0.43144	0.430938	0.430403	0.429833	0.429232	0.428599	0.427933	0.427235	0.426507	0.425748	0.424959	0.42414	0.423296	0.422426	0.421529	0.420605	0.419656	0.418682	0.417684	0.41666	0.415611	0.414539	0.413446	0.412335	0.41121	0.410073
2022	Reichersberg	0.391975	0.392102	0.39222	0.392329	0.392425	0.392508	0.392575	0.392621	0.392641	0.392635	0.392596	0.392524	0.392415	0.39227	0.392088	0.391871	0.391618	0.391332	0.391012	0.390663	0.390281	0.389869	0.389426	0.388953	0.388449	0.387913	0.387347	0.38675	0.386121	0.385462	0.384777	0.384062	0.383322	0.382557	0.381773	0.380967	0.380141	0.379294	0.378428	0.377541	0.376634	0.375705	0.374752	0.373777	0.372782	0.371767	0.370737	0.369696
2022	Reichersberg	0.425743	0.42586	0.425967	0.426061	0.426142	0.426207	0.426257	0.426287	0.426293	0.426274	0.426226	0.426149	0.426038	0.425894	0.425715	0.425503	0.425258	0.424979	0.424669	0.424328	0.423958	0.423557	0.423129	0.422673	0.422189	0.421677	0.42114	0.420575	0.419983	0.419364	0.418722	0.418052	0.417358	0.416639	0.415901	0.415141	0.414362	0.413563	0.412746	0.411913	0.411064	0.410198	0.409316	0.408419	0.407509	0.406586	0.405653	0.404711
2022	Reichersberg	0.419181	0.419372	0.419554	0.419725	0.419884	0.420028	0.420157	0.420266	0.420352	0.420413	0.420443	0.42044	0.420401	0.420322	0.420202	0.420042	0.419841	0.419598	0.419316	0.418998	0.418641	0.41825	0.417824	0.417363	0.416869	0.416337	0.415772	0.415169	0.41453	0.413854	0.413146	0.412404	0.411631	0.41083	0.410005	0.409157	0.408287	0.407395	0.406483	0.40555	0.404598	0.403624	0.402628	0.401614	0.400581	0.399532	0.398471	0.397399
2022	Reichersberg	0.399016	0.39915	0.399272	0.39938	0.399473	0.399549	0.399609	0.399649	0.399665	0.399656	0.399617	0.399547	0.399441	0.399298	0.399118	0.398899	0.398641	0.398346	0.398014	0.397647	0.397244	0.396806	0.396334	0.395826	0.395282	0.3947	0.394081	0.393424	0.392727	0.391992	0.391223	0.390418	0.389581	0.388713	0.387821	0.386905	0.385964	0.384999	0.384011	0.383001	0.381969	0.380912	0.379832	0.378729	0.377605	0.376462	0.375304	0.374134
2022	Zinsenhof	0.408391	0.408516	0.408631	0.408736	0.408832	0.408917	0.408993	0.409056	0.4091	0.409124	0.409122	0.409092	0.409028	0.408929	0.408793	0.40862	0.408409	0.408162	0.407879	0.407563	0.407213	0.40683	0.406415	0.405969	0.405491	0.404979	0.404438	0.403864	0.403257	0.402619	0.401954	0.401257	0.400532	0.39978	0.399006	0.398208	0.397386	0.396542	0.395676	0.39479	0.393882	0.392954	0.392004	0.391035	0.390048	0.389045	0.388029	0.387003
2022	Zinsenhof	0.384768	0.384836	0.384894	0.384943	0.38498	0.385006	0.385019	0.385015	0.384991	0.384944	0.384869	0.384766	0.38463	0.38446	0.384256	0.384019	0.383748	0.383445	0.38311	0.382746	0.38235	0.381925	0.38147	0.380984	0.380468	0.379918	0.37934	0.378729	0.378087	0.377415	0.376717	0.375988	0.375233	0.37445	0.373644	0.372814	0.371958	0.371077	0.370171	0.369242	0.368289	0.367312	0.366312	0.365292	0.364252	0.363196	0.362127	0.361048
2022	Zinsenhof	0.406229	0.406331	0.406422	0.406501	0.406568	0.406621	0.40666	0.406681	0.40668	0.406655	0.406601	0.406517	0.406398	0.406244	0.406052	0.405825	0.40556	0.405259	0.404923	0.404553	0.404149	0.403711	0.403241	0.402737	0.402201	0.40163	0.401028	0.400393	0.399724	0.399024	0.398294	0.397534	0.396745	0.395928	0.395089	0.394226	0.39334	0.392431	0.391502	0.390553	0.389585	0.388596	0.387587	0.386562	0.385519	0.384461	0.383392	0.382313
2022	Zinsenhof	0.42872	0.428862	0.428994	0.429115	0.429223	0.429318	0.429399	0.429464	0.429507	0.429527	0.42952	0.429485	0.429416	0.429312	0.429171	0.428995	0.42878	0.428529	0.428242	0.427922	0.427569	0.427183	0.426766	0.42632	0.425843	0.425335	0.424799	0.424232	0.423634	0.423005	0.42235	0.421665	0.420953	0.420213	0.419451	0.418667	0.417859	0.417029	0.416178	0.415307	0.414418	0.413509	0.412582	0.411639	0.410682	0.409712	0.408732	0.407745
2022	Zinsenhof	0.373513	0.37364	0.37376	0.373871	0.373973	0.374063	0.374143	0.374207	0.374251	0.374273	0.37427	0.374238	0.374174	0.374077	0.373946	0.373783	0.373585	0.373354	0.37309	0.372795	0.372468	0.372107	0.371716	0.371293	0.370839	0.370351	0.369833	0.369284	0.368703	0.368093	0.367456	0.36679	0.366098	0.365379	0.36464	0.363877	0.363092	0.362283	0.361453	0.360601	0.359728	0.358833	0.357916	0.35698	0.356025	0.355055	0.354073	0.353082
2022	Zinsenhof	0.401818	0.401837	0.401848	0.401849	0.40184	0.401822	0.401794	0.401752	0.401692	0.401612	0.401506	0.401371	0.401205	0.401004	0.400769	0.4005	0.400197	0.399861	0.399495	0.399103	0.398683	0.398236	0.397767	0.397272	0.396753	0.396206	0.395636	0.395038	0.394412	0.393759	0.393082	0.392378	0.391652	0.390904	0.39014	0.38936	0.388564	0.387755	0.386933	0.386101	0.385256	0.384398	0.383525	0.38264	0.381741	0.38083	0.379908	0.378977
2022	Zinsenhof	0.456154	0.456266	0.456363	0.456444	0.456511	0.456562	0.456599	0.456621	0.456624	0.456606	0.456566	0.456501	0.456408	0.456285	0.456131	0.455945	0.455726	0.455473	0.455185	0.454864	0.454508	0.454117	0.453693	0.453236	0.452747	0.452226	0.451678	0.451101	0.450496	0.449864	0.44921	0.44853	0.447826	0.447099	0.446353	0.445585	0.444796	0.443985	0.443153	0.4423	0.441427	0.440532	0.439616	0.43868	0.437727	0.436758	0.435778	0.434789
2022	Zinsenhof	0.375517	0.37558	0.375635	0.375678	0.375709	0.375727	0.375732	0.375719	0.375685	0.375628	0.375546	0.375438	0.375301	0.375134	0.374938	0.374713	0.374458	0.374174	0.373861	0.37352	0.373148	0.372747	0.372317	0.371858	0.37137	0.370851	0.370306	0.369731	0.369127	0.368495	0.367838	0.367154	0.366444	0.36571	0.364956	0.364182	0.363387	0.362571	0.361735	0.360882	0.360008	0.359114	0.3582	0.357266	0.356315	0.355348	0.354368	0.353378
2022	Zinsenhof	0.404532	0.404638	0.404737	0.404828	0.40491	0.404981	0.405043	0.405089	0.405115	0.40512	0.405097	0.405045	0.404959	0.404839	0.404683	0.404492	0.404265	0.404005	0.403712	0.403388	0.403034	0.402649	0.402236	0.401793	0.401322	0.400819	0.400289	0.399729	0.399138	0.398519	0.397874	0.397203	0.396506	0.395787	0.395051	0.394296	0.393524	0.392734	0.391927	0.391104	0.390265	0.389407	0.388531	0.387637	0.386727	0.385803	0.384867	0.383922
2022	Zinsenhof	0.411787	0.411903	0.412005	0.412094	0.412168	0.412225	0.412267	0.412289	0.412286	0.412258	0.4122	0.412109	0.411981	0.411815	0.41161	0.411368	0.411087	0.41077	0.410418	0.410035	0.409618	0.40917	0.408693	0.408185	0.407646	0.407074	0.406472	0.405837	0.405168	0.404466	0.403735	0.402972	0.40218	0.40136	0.400517	0.399651	0.398762	0.39785	0.396918	0.395966	0.394994	0.394001	0.392986	0.391953	0.390902	0.389833	0.388752	0.38766
2022	Zinsenhof	0.415207	0.415315	0.415416	0.415508	0.41559	0.415661	0.41572	0.415765	0.415789	0.415791	0.415767	0.415715	0.41563	0.415511	0.415354	0.415161	0.414928	0.414656	0.414345	0.413997	0.413611	0.413188	0.41273	0.412238	0.411714	0.411156	0.41057	0.409952	0.409304	0.408626	0.407923	0.407193	0.406436	0.405655	0.404854	0.404034	0.403193	0.402333	0.401455	0.40056	0.399649	0.398718	0.39777	0.396805	0.395824	0.394829	0.393821	0.392804
2022	Zinsenhof	0.421503	0.421544	0.421579	0.421605	0.421622	0.421628	0.421622	0.4216	0.421556	0.42149	0.421395	0.421272	0.421116	0.420926	0.420702	0.420444	0.420151	0.419826	0.419467	0.419078	0.418657	0.418206	0.417725	0.417214	0.416674	0.416103	0.415504	0.414876	0.414217	0.413529	0.412816	0.412075	0.411308	0.410515	0.409702	0.408868	0.408012	0.407135	0.406238	0.405322	0.404388	0.403433	0.402458	0.401465	0.400457	0.399434	0.3984	0.397359
2022	Zinsenhof	0.410151	0.410304	0.41045	0.41059	0.410722	0.410844	0.410956	0.411053	0.411131	0.411187	0.411215	0.411213	0.411176	0.411101	0.410988	0.410837	0.410646	0.410417	0.410151	0.409852	0.409519	0.409154	0.408759	0.408335	0.407882	0.4074	0.406893	0.406357	0.405793	0.405201	0.404587	0.403945	0.403279	0.402589	0.40188	0.401151	0.400399	0.399627	0.398834	0.39802	0.397185	0.396329	0.395449	0.39455	0.393632	0.392697	0.391749	0.39079
2022	Zinsenhof	0.389955	0.390018	0.390075	0.390124	0.390167	0.390203	0.390232	0.390249	0.390251	0.390236	0.390198	0.390135	0.390041	0.389916	0.389757	0.389566	0.389341	0.389084	0.388797	0.388481	0.388137	0.387765	0.387369	0.386947	0.386501	0.386028	0.385533	0.385012	0.384466	0.383896	0.383306	0.382693	0.38206	0.381409	0.380744	0.380063	0.379366	0.378653	0.377923	0.377177	0.376414	0.375631	0.374828	0.374008	0.37317	0.372316	0.371451	0.370577
2022	Zinsenhof	0.414242	0.41435	0.414452	0.414546	0.41463	0.414703	0.414763	0.414807	0.41483	0.41483	0.414803	0.414747	0.414658	0.414537	0.414382	0.414195	0.413974	0.413721	0.413437	0.413124	0.412782	0.41241	0.412011	0.411585	0.41113	0.410645	0.410133	0.40959	0.409016	0.408411	0.407778	0.407114	0.406421	0.405702	0.404961	0.404198	0.403415	0.402613	0.401794	0.400959	0.40011	0.399244	0.398362	0.397466	0.396556	0.395632	0.394698	0.393754
2022	Flinsbach	0.38269	0.382825	0.382953	0.383071	0.383178	0.383271	0.38335	0.38341	0.383446	0.383456	0.383436	0.383383	0.383295	0.383169	0.383004	0.382802	0.382561	0.382283	0.381968	0.381617	0.38123	0.380807	0.380349	0.379854	0.379324	0.378756	0.378153	0.377512	0.376835	0.376122	0.375377	0.374598	0.373788	0.372948	0.372083	0.371193	0.370277	0.369335	0.368369	0.367379	0.366365	0.365326	0.364262	0.363175	0.362066	0.360938	0.359794	0.358637
2022	Flinsbach	0.425229	0.42545	0.425664	0.425868	0.426062	0.426244	0.426414	0.426567	0.426698	0.426805	0.426884	0.426932	0.426944	0.426918	0.426853	0.426748	0.4266	0.42641	0.426176	0.425901	0.425582	0.42522	0.424816	0.424372	0.423887	0.423361	0.422799	0.422199	0.421562	0.42089	0.420188	0.419452	0.418687	0.417893	0.417075	0.416231	0.415364	0.414472	0.413557	0.412619	0.411658	0.410672	0.409662	0.408629	0.407574	0.406499	0.405407	0.4043
2022	Flinsbach	0.40995	0.410123	0.410286	0.410435	0.410571	0.410691	0.410794	0.410876	0.410934	0.410965	0.410966	0.410934	0.410867	0.410764	0.410624	0.41045	0.410239	0.409994	0.409713	0.409399	0.40905	0.408665	0.408246	0.40779	0.407297	0.406765	0.406197	0.405591	0.404946	0.404266	0.403555	0.402809	0.402032	0.401226	0.400394	0.399538	0.398656	0.397749	0.396819	0.395867	0.394894	0.3939	0.392886	0.391855	0.390809	0.389751	0.388683	0.387608
2022	Flinsbach	0.402369	0.402507	0.402635	0.402751	0.402856	0.402947	0.403025	0.403086	0.403127	0.403145	0.403137	0.4031	0.403031	0.402926	0.402784	0.402605	0.402387	0.40213	0.401835	0.401504	0.401135	0.40073	0.400291	0.399818	0.39931	0.398767	0.398191	0.397581	0.396935	0.396255	0.395546	0.394803	0.394031	0.39323	0.392407	0.391561	0.390692	0.389802	0.388891	0.387962	0.387013	0.386045	0.385055	0.384047	0.383021	0.381978	0.380921	0.379853
2022	Flinsbach	0.43617	0.436295	0.436412	0.436519	0.436615	0.436699	0.436771	0.436825	0.436856	0.436864	0.436841	0.436788	0.436698	0.436572	0.436408	0.436207	0.435969	0.435695	0.435386	0.435046	0.434674	0.434272	0.433842	0.433385	0.4329	0.432387	0.431848	0.431282	0.430688	0.430067	0.429423	0.428753	0.428059	0.427341	0.426605	0.425849	0.425073	0.424276	0.42346	0.422625	0.421771	0.420898	0.420006	0.419097	0.418173	0.417235	0.416287	0.41533
2022	Flinsbach	0.433318	0.433436	0.433544	0.433638	0.433718	0.433781	0.433827	0.433851	0.433849	0.433819	0.433758	0.433663	0.433531	0.433362	0.433155	0.432913	0.432635	0.432324	0.43198	0.431608	0.431206	0.430775	0.430317	0.429831	0.429317	0.428773	0.428202	0.427601	0.426971	0.426312	0.425629	0.42492	0.424187	0.423431	0.422658	0.421865	0.421052	0.42022	0.419369	0.418499	0.41761	0.416701	0.415771	0.414825	0.413862	0.412885	0.411899	0.410904
2022	Flinsbach	0.377777	0.377956	0.378128	0.37829	0.378441	0.378578	0.378702	0.378807	0.378888	0.378945	0.378971	0.378966	0.378927	0.378851	0.378739	0.378591	0.378407	0.378186	0.37793	0.37764	0.377313	0.37695	0.376551	0.376115	0.375641	0.375127	0.374576	0.373986	0.373357	0.372691	0.371992	0.371259	0.370496	0.369703	0.368887	0.368047	0.367184	0.366299	0.365392	0.364466	0.363519	0.362551	0.361562	0.360555	0.35953	0.358489	0.357437	0.356375
2022	Flinsbach	0.450115	0.450293	0.450454	0.450598	0.450723	0.450829	0.450916	0.450981	0.451018	0.451028	0.451006	0.450952	0.450861	0.450734	0.45057	0.450371	0.450135	0.449864	0.449557	0.449219	0.448847	0.448441	0.448004	0.447534	0.447031	0.446494	0.445926	0.445324	0.444687	0.444019	0.443321	0.442591	0.441831	0.441041	0.440228	0.439389	0.438523	0.437633	0.436719	0.435783	0.434825	0.433845	0.432845	0.431829	0.430797	0.429754	0.428702	0.427644
2022	Flinsbach	0.420673	0.420845	0.421007	0.421157	0.421295	0.421417	0.421524	0.421612	0.421675	0.421712	0.421719	0.421695	0.421635	0.421538	0.421404	0.421234	0.421025	0.420778	0.420496	0.420178	0.419825	0.419438	0.419017	0.418563	0.418076	0.417555	0.417002	0.416416	0.415797	0.415145	0.414464	0.413751	0.413008	0.412236	0.411439	0.410615	0.409764	0.408888	0.407985	0.407059	0.406108	0.405133	0.404135	0.403117	0.40208	0.401028	0.399964	0.398891
2022	Flinsbach	0.407741	0.407862	0.407972	0.408069	0.408155	0.408226	0.408284	0.408323	0.408339	0.40833	0.40829	0.408216	0.408104	0.407953	0.407762	0.40753	0.407256	0.406943	0.406589	0.406197	0.405767	0.405299	0.404794	0.404251	0.403671	0.403052	0.402398	0.401707	0.400979	0.400216	0.399423	0.398599	0.397745	0.396864	0.395961	0.395036	0.394089	0.393121	0.392133	0.391126	0.390101	0.389055	0.387989	0.386904	0.385803	0.384686	0.383555	0.382414
2022	Flinsbach	0.408515	0.408674	0.408821	0.408954	0.409072	0.409173	0.409255	0.409315	0.409348	0.409353	0.409323	0.409257	0.409152	0.409005	0.408817	0.408587	0.408315	0.408002	0.407649	0.407259	0.406829	0.406361	0.405856	0.405313	0.404732	0.404112	0.403455	0.402761	0.402028	0.40126	0.40046	0.399625	0.39876	0.397864	0.396944	0.395998	0.395026	0.394029	0.393009	0.391965	0.390899	0.38981	0.388697	0.387563	0.38641	0.38524	0.384055	0.382858
2022	Flinsbach	0.447856	0.448076	0.448285	0.448481	0.448662	0.448828	0.448976	0.449101	0.4492	0.449268	0.449302	0.449299	0.449254	0.449166	0.449035	0.448861	0.448645	0.448388	0.448092	0.44776	0.447392	0.446989	0.446551	0.446078	0.44557	0.445022	0.444437	0.443812	0.443146	0.44244	0.441698	0.440917	0.440101	0.439253	0.438377	0.437475	0.436546	0.435593	0.434617	0.433618	0.432598	0.431555	0.430489	0.429405	0.428301	0.427182	0.426049	0.424906
2022	Flinsbach	0.433383	0.433509	0.433623	0.433725	0.433814	0.433887	0.433947	0.433988	0.434007	0.434004	0.433973	0.433913	0.433821	0.433694	0.433531	0.433333	0.433096	0.432823	0.432512	0.432166	0.431783	0.431364	0.430911	0.430422	0.429899	0.429339	0.428746	0.428117	0.427451	0.426752	0.426022	0.42526	0.424469	0.423649	0.422806	0.42194	0.421052	0.420141	0.419208	0.418255	0.417282	0.416287	0.415272	0.414237	0.413186	0.41212	0.411043	0.409958
2022	Flinsbach	0.434303	0.434398	0.434483	0.434555	0.434613	0.434655	0.434681	0.434685	0.434663	0.434614	0.434534	0.434422	0.434273	0.434088	0.433866	0.43361	0.433319	0.432994	0.432637	0.432249	0.431829	0.431377	0.430895	0.430379	0.429831	0.429248	0.428633	0.427984	0.4273	0.426583	0.425837	0.42506	0.424255	0.423422	0.422567	0.421689	0.420789	0.419866	0.418922	0.417958	0.416973	0.415968	0.414942	0.413897	0.412835	0.411758	0.410669	0.40957
2022	Flinsbach	0.447685	0.447846	0.447996	0.448133	0.448258	0.44837	0.448469	0.448552	0.448615	0.448658	0.448676	0.448666	0.448625	0.448552	0.448444	0.448301	0.448122	0.447908	0.447657	0.447372	0.447052	0.446697	0.446309	0.445888	0.445433	0.444944	0.444424	0.443871	0.443286	0.442669	0.442025	0.441351	0.440651	0.439923	0.439175	0.438403	0.437608	0.43679	0.43595	0.435089	0.434207	0.433304	0.432382	0.431442	0.430488	0.429519	0.428542	0.427556
2022	Bad Wimsbach	0.413512	0.413704	0.413886	0.414054	0.414208	0.414347	0.41447	0.414574	0.414654	0.41471	0.414738	0.414735	0.414697	0.414622	0.41451	0.41436	0.414168	0.413937	0.413665	0.413355	0.413004	0.412614	0.412187	0.411723	0.411223	0.410685	0.410113	0.409506	0.408863	0.408186	0.407478	0.406737	0.405965	0.405163	0.404335	0.403482	0.402602	0.401697	0.400768	0.399816	0.398842	0.397845	0.396826	0.395788	0.394732	0.39366	0.392576	0.391484
2022	Bad Wimsbach	0.387835	0.387939	0.388036	0.388123	0.388201	0.388266	0.388318	0.388354	0.388367	0.388357	0.388319	0.38825	0.388147	0.388008	0.387831	0.387618	0.387367	0.387079	0.386755	0.386397	0.386004	0.385578	0.385119	0.384626	0.3841	0.383538	0.382942	0.382309	0.381639	0.380932	0.380192	0.379415	0.378605	0.377764	0.376896	0.376003	0.375085	0.374143	0.373179	0.372194	0.371188	0.37016	0.36911	0.36804	0.366951	0.365843	0.364722	0.363588
2022	Bad Wimsbach	0.405981	0.4061	0.406212	0.406315	0.406408	0.406488	0.406555	0.406604	0.406629	0.406629	0.4066	0.406538	0.406442	0.406309	0.40614	0.405934	0.40569	0.40541	0.405094	0.404745	0.404362	0.403946	0.403499	0.403022	0.402515	0.401977	0.401411	0.400814	0.400187	0.399529	0.398843	0.398127	0.397382	0.39661	0.395815	0.394998	0.394158	0.393296	0.392414	0.391512	0.390591	0.389647	0.388682	0.387697	0.386693	0.385672	0.384639	0.383596
2022	Bad Wimsbach	0.402423	0.402575	0.402719	0.402852	0.402973	0.403079	0.403169	0.403237	0.403278	0.40329	0.403268	0.403212	0.403118	0.402986	0.402814	0.402605	0.402358	0.402074	0.401756	0.401405	0.401021	0.400605	0.400159	0.399683	0.399177	0.398639	0.398071	0.397472	0.396839	0.396174	0.39548	0.394754	0.393998	0.393214	0.392409	0.391582	0.390735	0.389868	0.388984	0.388085	0.387168	0.386234	0.385281	0.38431	0.383322	0.382318	0.381302	0.380274
2022	Bad Wimsbach	0.41774	0.417899	0.418051	0.418193	0.418323	0.418439	0.418539	0.41862	0.418675	0.418703	0.4187	0.418664	0.418591	0.418481	0.418334	0.418149	0.417928	0.41767	0.417376	0.41705	0.416689	0.416294	0.415868	0.415409	0.41492	0.414399	0.413849	0.41327	0.412661	0.412025	0.411365	0.410678	0.409967	0.409232	0.408477	0.407702	0.406906	0.406089	0.405253	0.404398	0.403525	0.402633	0.401722	0.400794	0.399852	0.398895	0.397928	0.396952
2022	Bad Wimsbach	0.43512	0.435218	0.435306	0.435383	0.43545	0.435505	0.435548	0.435575	0.43558	0.43556	0.435512	0.435431	0.435315	0.435161	0.434968	0.434739	0.43447	0.434165	0.433823	0.433447	0.433036	0.432592	0.432115	0.431605	0.431063	0.430488	0.429882	0.429245	0.428575	0.427874	0.427145	0.426386	0.425598	0.424782	0.423943	0.42308	0.422193	0.421284	0.420352	0.419401	0.418429	0.417438	0.416426	0.415397	0.414352	0.413292	0.412222	0.411143
2022	Bad Wimsbach	0.408611	0.40875	0.408876	0.408987	0.409082	0.409157	0.409214	0.409247	0.409251	0.409227	0.409169	0.409077	0.408946	0.408775	0.408565	0.408317	0.408028	0.407702	0.407337	0.406938	0.406501	0.406029	0.405522	0.40498	0.404402	0.403786	0.403136	0.402448	0.401722	0.400959	0.400162	0.399331	0.398465	0.397569	0.396647	0.3957	0.394727	0.393732	0.392714	0.391677	0.390619	0.38954	0.38844	0.38732	0.386182	0.385026	0.383856	0.382673
2022	Bad Wimsbach	0.417181	0.41726	0.417327	0.417379	0.417414	0.417431	0.417429	0.417407	0.41736	0.417288	0.417189	0.417061	0.416903	0.416713	0.416493	0.416242	0.415959	0.415645	0.4153	0.414925	0.414519	0.414082	0.413615	0.413117	0.412589	0.412031	0.411445	0.41083	0.410187	0.409518	0.408826	0.40811	0.40737	0.406609	0.405831	0.405034	0.404218	0.403384	0.402531	0.401662	0.400775	0.39987	0.398946	0.398006	0.397049	0.396079	0.395098	0.394108
2022	Bad Wimsbach	0.402898	0.403012	0.403118	0.403214	0.4033	0.403376	0.40344	0.403489	0.403517	0.403524	0.403503	0.403452	0.403366	0.403245	0.403085	0.402888	0.402651	0.402376	0.402064	0.401716	0.401332	0.400914	0.400463	0.399979	0.399463	0.398913	0.398334	0.397722	0.397077	0.396401	0.395696	0.394959	0.394194	0.393399	0.392582	0.391739	0.390871	0.389979	0.389062	0.388124	0.387163	0.386179	0.385172	0.384145	0.3831	0.382039	0.380965	0.379883
2022	Bad Wimsbach	0.444267	0.444351	0.444422	0.444479	0.444523	0.444553	0.444569	0.444569	0.444548	0.444506	0.444439	0.444345	0.444221	0.444064	0.443876	0.443654	0.443397	0.443106	0.442779	0.442418	0.442021	0.441587	0.441117	0.440611	0.44007	0.43949	0.438877	0.438229	0.437547	0.436832	0.436091	0.43532	0.434524	0.433704	0.432866	0.43201	0.431134	0.43024	0.429328	0.428399	0.427451	0.426484	0.425496	0.42449	0.423465	0.422423	0.421368	0.420302
2022	Bad Wimsbach	0.427134	0.427267	0.427386	0.427488	0.427574	0.427642	0.427693	0.427723	0.42773	0.427713	0.427669	0.427595	0.42749	0.427352	0.427179	0.426973	0.426731	0.426454	0.42614	0.425792	0.425407	0.424985	0.424529	0.424036	0.423508	0.422943	0.422345	0.421713	0.421045	0.420344	0.419614	0.418852	0.41806	0.417239	0.416394	0.415524	0.414628	0.413707	0.412762	0.411794	0.410803	0.409789	0.408752	0.407696	0.406622	0.405532	0.40443	0.40332
2022	Bad Wimsbach	0.419541	0.419676	0.419795	0.419897	0.419979	0.42004	0.42008	0.420095	0.420081	0.420039	0.419965	0.419859	0.419716	0.419538	0.419323	0.419073	0.418786	0.418464	0.418108	0.417719	0.417297	0.416843	0.416359	0.415843	0.415295	0.414713	0.4141	0.413452	0.412768	0.41205	0.411298	0.410512	0.409693	0.408843	0.407967	0.407065	0.406138	0.405187	0.404214	0.403221	0.402208	0.401174	0.40012	0.399048	0.397959	0.396855	0.395741	0.394617
2022	Bad Wimsbach	0.384726	0.384799	0.384862	0.384914	0.384956	0.384984	0.384999	0.384997	0.384973	0.384926	0.384853	0.384752	0.384621	0.384459	0.384266	0.384044	0.383792	0.383513	0.383206	0.382875	0.382517	0.382133	0.381725	0.38129	0.380828	0.380336	0.379818	0.37927	0.378691	0.378084	0.377451	0.376791	0.376106	0.375399	0.374674	0.373932	0.373172	0.372395	0.371602	0.370792	0.369966	0.36912	0.368254	0.367371	0.36647	0.365553	0.364623	0.363683
2022	Bad Wimsbach	0.401933	0.40208	0.402219	0.402345	0.402459	0.402556	0.402637	0.402698	0.402734	0.402743	0.402722	0.40267	0.402582	0.402459	0.402301	0.402107	0.401877	0.401612	0.401313	0.400981	0.400615	0.400215	0.399782	0.399314	0.398813	0.398275	0.397703	0.397097	0.396456	0.395781	0.395077	0.394342	0.393578	0.392787	0.391975	0.391141	0.390285	0.389408	0.38851	0.387593	0.386656	0.385699	0.384722	0.383726	0.382713	0.381685	0.380644	0.379594
2022	Bad Wimsbach	0.37867	0.378835	0.37899	0.379134	0.379267	0.379387	0.379494	0.379583	0.37965	0.379693	0.379707	0.37969	0.379637	0.379548	0.379422	0.379259	0.379059	0.378825	0.378556	0.378256	0.377924	0.377562	0.377171	0.376749	0.376298	0.375814	0.3753	0.374752	0.374171	0.373556	0.37291	0.37223	0.371519	0.370777	0.370012	0.369221	0.368406	0.367569	0.36671	0.365831	0.364934	0.364016	0.363078	0.362123	0.361151	0.360164	0.359167	0.35816
[truncated: 4,152 more columns]
